# Supplementary material for: Contrasting genetic diversity and structure among Malagasy Ralstonia pseudosolanacearum phylotype I populations inferred from an optimized Multilocus Variable Number of Tandem Repeat Analysis scheme
Source: PLoS One. 2020 Dec 8;15(12):e0242846. doi: 10.1371/journal.pone.0242846 (PMC7723262; doi:10.1371/journal.pone.0242846)
Supplement: S1 Table — The isolates used for the comparative analysis of MLST-7 and RS1-MLVA14 are in bold. (XLSX) [file pone.0242846.s001.xlsx]

## Sheet: S1
RUN.ID	Isolates.ID	World	Country	Year	Phylotype	Sequevar	Host	Latitude	Longitude	Altitude	Region	Plot number	Locality	Cluster	Malagasy Clonal Complex	Haplotype	GMIch_0581	GMIch_2433	GMIch_3461	GMIch_1457	GMImp_0487	GMIch_1844	GMImp_1343	GMImp_0449	GMImp_1828	GMImp_0740	GMImp_0618	GMImp_0266	GMIch_0827	GMImp_1618
RUN0304	MAD-001	Indian Ocean	Madagascar	2006	I	18	Solanum lycopersicum	-18.942	47.6613	1273.3	Analamanga	16	Ambatomirahavavy	1	MCC1	MT001	11	6	6	3	4	4	3	6	4	7	3	4	5	2
RUN0305	MAD-002	Indian Ocean	Madagascar	2006	I	18	Solanum lycopersicum	-18.942	47.6613	1273.3	Analamanga	16	Ambatomirahavavy	1	MCC1	MT002	11	6	6	3	4	6	3	6	4	7	3	4	5	2
RUN0308	MAD-005	Indian Ocean	Madagascar	2006	I	18	Capsicum annuum	-18.2858	49.1221	74.6	Atsinanana	3	Fanandrana	1	MCC1	MT003	11	6	7	3	4	5	3	6	4	7	3	4	4	2
RUN0309	MAD-006	Indian Ocean	Madagascar	2006	I	18	Capsicum annuum	-18.2858	49.1221	74.6	Atsinanana	3	Fanandrana	1	MCC1	MT005	11	6	6	1	4	6	3	6	4	7	3	4	4	2
RUN0310	MAD-007	Indian Ocean	Madagascar	2006	I	18	Capsicum annuum	-18.2858	49.1221	74.6	Atsinanana	3	Fanandrana	1	MCC1	MT003	11	6	7	3	4	5	3	6	4	7	3	4	4	2
RUN0311	MAD-008	Indian Ocean	Madagascar	2006	I	18	Capsicum annuum	-18.2858	49.1221	74.6	Atsinanana	3	Fanandrana	1	MCC1	MT003	11	6	7	3	4	5	3	6	4	7	3	4	4	2
RUN0312	MAD-009	Indian Ocean	Madagascar	2006	I	18	Solanum melongena	-18.15	49.3925	11.9	Atsinanana	2	Melville	1	MCC1	MT004	11	6	6	3	4	5	3	6	4	7	3	4	4	2
RUN0313	MAD-010	Indian Ocean	Madagascar	2006	I	18	Solanum melongena	-18.15	49.3925	11.9	Atsinanana	2	Melville	1	MCC1	MT006	11	6	6	3	4	7	3	6	4	7	3	4	4	2
RUN0314	MAD-011	Indian Ocean	Madagascar	2006	I	18	Solanum melongena	-18.15	49.3925	11.9	Atsinanana	2	Melville	1	MCC1	MT007	11	6	6	3	4	6	3	6	4	7	3	4	4	2
RUN0315	MAD-012	Indian Ocean	Madagascar	2006	I	18	Solanum melongena	-18.15	49.3925	11.9	Atsinanana	2	Melville	1	MCC1	MT008	12	8	6	3	4	6	3	6	4	7	3	4	4	2
RUN0316	MAD-013	Indian Ocean	Madagascar	2006	I	18	Solanum melongena	-18.15	49.3925	11.9	Atsinanana	2	Melville	1	MCC1	MT008	12	8	6	3	4	6	3	6	4	7	3	4	4	2
RUN0317	MAD-014	Indian Ocean	Madagascar	2006	I	18	Solanum scabrum	-18.1421	49.3812	13.5	Atsinanana	4	Mangarano	1	MCC1	MT009	11	6	6	3	4	5	3	6	4	7	3	3	4	2
RUN0318	MAD-015	Indian Ocean	Madagascar	2006	I	18	Solanum melongena	-18.1421	49.3812	13.5	Atsinanana	4	Mangarano	1	MCC1	MT009	11	6	6	3	4	5	3	6	4	7	3	3	4	2
RUN0319	MAD-016	Indian Ocean	Madagascar	2006	I	46	Capsicum annuum	-18.05	49.4	8	Atsinanana	1	Vohidrotra	2	MCC3	MT010	13	4	2	3	4	1	4	5	15	3	2	2	3	2
RUN0320	MAD-017	Indian Ocean	Madagascar	2006	I	46	Capsicum annuum	-18.05	49.4	8	Atsinanana	1	Vohidrotra	2	MCC3	MT010	13	4	2	3	4	1	4	5	15	3	2	2	3	2
RUN0321	MAD-018	Indian Ocean	Madagascar	2006	I	46	Capsicum annuum	-18.05	49.4	8	Atsinanana	1	Vohidrotra	2	MCC3	MT011	13	4	2	3	4	1	4	5	12	3	2	2	3	2
RUN0322	MAD-019	Indian Ocean	Madagascar	2006	I	18	Capsicum annuum	-18.05	49.4	8	Atsinanana	1	Vohidrotra	1	MCC1	MT012	11	6	6	3	4	5	3	6	4	7	3	4	5	2
RUN0323	MAD-020	Indian Ocean	Madagascar	2006	I	46	Capsicum annuum	-18.05	49.4	8	Atsinanana	1	Vohidrotra	2	MCC3	MT011	13	4	2	3	4	1	4	5	12	3	2	2	3	2
RUN0324	MAD-021	Indian Ocean	Madagascar	2006	I	46	Capsicum annuum	-18.05	49.4	8	Atsinanana	1	Vohidrotra	2	Singleton	MT013	6	4	2	3	4	1	6	5	16	3	2	2	3	2
RUN0325	MAD-022	Indian Ocean	Madagascar	2006	I	18	Capsicum annuum	-18.05	49.4	8	Atsinanana	1	Vohidrotra	1	MCC1	MT012	11	6	6	3	4	5	3	6	4	7	3	4	5	2
RUN0326	MAD-023	Indian Ocean	Madagascar	2006	I	46	Capsicum annuum	-18.05	49.4	8	Atsinanana	1	Vohidrotra	2	MCC3	MT014	13	4	2	3	4	1	4	5	16	3	2	2	3	2
RUN0327	MAD-024	Indian Ocean	Madagascar	2006	I	46	Capsicum annuum	-18.05	49.4	8	Atsinanana	1	Vohidrotra	2	MCC3	MT010	13	4	2	3	4	1	4	5	15	3	2	2	3	2
RUN0328	MAD-025	Indian Ocean	Madagascar	2006	I	18	Capsicum annuum	-18.2858	49.1221	74.6	Atsinanana	3	Fanandrana	1	MCC1	MT003	11	6	7	3	4	5	3	6	4	7	3	4	4	2
RUN0329	MAD-026	Indian Ocean	Madagascar	2006	I	18	Solanum scabrum	-18.1421	49.3812	13.5	Atsinanana	4	Mangarano	1	MCC1	MT009	11	6	6	3	4	5	3	6	4	7	3	3	4	2
RUN0330	MAD-027	Indian Ocean	Madagascar	2006	I	18	Solanum melongena	-18.1421	49.3812	13.5	Atsinanana	4	Mangarano	1	MCC1	MT009	11	6	6	3	4	5	3	6	4	7	3	3	4	2
RUN3075	79	Indian Ocean	Madagascar	2013	I	18	Solanum lycopersicum	-19.0108	47.2686	1348.7	Itasy	12	Ampangabe	1	MCC1	MT004	11	6	6	3	4	5	3	6	4	7	3	4	4	2
RUN3076	80	Indian Ocean	Madagascar	2013	I	18	Solanum lycopersicum	-19.0108	47.2686	1348.7	Itasy	12	Ampangabe	1	MCC1	MT004	11	6	6	3	4	5	3	6	4	7	3	4	4	2
RUN3077	81	Indian Ocean	Madagascar	2013	I	18	Solanum lycopersicum	-19.0108	47.2686	1348.7	Itasy	12	Ampangabe	1	MCC1	MT004	11	6	6	3	4	5	3	6	4	7	3	4	4	2
RUN3078	82	Indian Ocean	Madagascar	2013	I	18	Solanum lycopersicum	-19.0108	47.2686	1348.7	Itasy	12	Ampangabe	1	MCC1	MT004	11	6	6	3	4	5	3	6	4	7	3	4	4	2
RUN3080	76	Indian Ocean	Madagascar	2013	I	18	Solanum lycopersicum	-19.0108	47.2686	1348.7	Itasy	12	Ampangabe	1	MCC1	MT007	11	6	6	3	4	6	3	6	4	7	3	4	4	2
RUN3082	83	Indian Ocean	Madagascar	2013	I	18	Solanum lycopersicum	-19.0108	47.2686	1348.7	Itasy	12	Ampangabe	1	MCC2	MT015	11	7	6	3	4	5	3	6	4	6	3	4	4	2
RUN3083	86	Indian Ocean	Madagascar	2013	I	18	Solanum lycopersicum	-19.0108	47.2686	1348.7	Itasy	12	Ampangabe	1	MCC1	MT004	11	6	6	3	4	5	3	6	4	7	3	4	4	2
RUN3084	88	Indian Ocean	Madagascar	2013	I	18	Solanum lycopersicum	-19.0108	47.2686	1348.7	Itasy	12	Ampangabe	1	MCC1	MT007	11	6	6	3	4	6	3	6	4	7	3	4	4	2
RUN3085	89	Indian Ocean	Madagascar	2013	I	18	Solanum lycopersicum	-19.0108	47.2686	1348.7	Itasy	12	Ampangabe	1	MCC1	MT004	11	6	6	3	4	5	3	6	4	7	3	4	4	2
RUN3086	92	Indian Ocean	Madagascar	2013	I	18	Solanum lycopersicum	-19.0108	47.2686	1348.7	Itasy	12	Ampangabe	1	MCC1	MT004	11	6	6	3	4	5	3	6	4	7	3	4	4	2
RUN3087	95	Indian Ocean	Madagascar	2013	I	18	Solanum lycopersicum	-19.0108	47.2686	1348.7	Itasy	12	Ampangabe	1	MCC1	MT007	11	6	6	3	4	6	3	6	4	7	3	4	4	2
RUN3089	94	Indian Ocean	Madagascar	2013	I	18	Solanum lycopersicum	-19.0108	47.2686	1348.7	Itasy	12	Ampangabe	1	MCC1	MT004	11	6	6	3	4	5	3	6	4	7	3	4	4	2
RUN3108	116	Indian Ocean	Madagascar	2013	I	18	Solanum lycopersicum	-19.0108	47.2686	1348.7	Itasy	12	Ampangabe	1	MCC1	MT004	11	6	6	3	4	5	3	6	4	7	3	4	4	2
RUN3109	117	Indian Ocean	Madagascar	2013	I	18	Solanum lycopersicum	-19.0108	47.2686	1348.7	Itasy	12	Ampangabe	1	MCC1	MT016	11	6	6	3	4	4	3	6	4	7	3	4	4	2
RUN3110	118	Indian Ocean	Madagascar	2013	I	18	Solanum lycopersicum	-19.0108	47.2686	1348.7	Itasy	12	Ampangabe	1	MCC1	MT004	11	6	6	3	4	5	3	6	4	7	3	4	4	2
RUN3111	119	Indian Ocean	Madagascar	2013	I	18	Solanum lycopersicum	-19.0108	47.2686	1348.7	Itasy	12	Ampangabe	1	MCC1	MT004	11	6	6	3	4	5	3	6	4	7	3	4	4	2
RUN3112	120	Indian Ocean	Madagascar	2013	I	18	Solanum lycopersicum	-19.0108	47.2686	1348.7	Itasy	12	Ampangabe	1	MCC1	MT007	11	6	6	3	4	6	3	6	4	7	3	4	4	2
RUN3113	121	Indian Ocean	Madagascar	2013	I	18	Solanum lycopersicum	-19.0108	47.2686	1348.7	Itasy	12	Ampangabe	1	MCC1	MT007	11	6	6	3	4	6	3	6	4	7	3	4	4	2
RUN3114	122	Indian Ocean	Madagascar	2013	I	18	Solanum lycopersicum	-19.0108	47.2686	1348.7	Itasy	12	Ampangabe	1	MCC1	MT004	11	6	6	3	4	5	3	6	4	7	3	4	4	2
RUN3116	124	Indian Ocean	Madagascar	2013	I	18	Solanum lycopersicum	-19.0108	47.2686	1348.7	Itasy	12	Ampangabe	1	MCC1	MT004	11	6	6	3	4	5	3	6	4	7	3	4	4	2
RUN3117	125	Indian Ocean	Madagascar	2013	I	18	Solanum lycopersicum	-19.0108	47.2686	1348.7	Itasy	12	Ampangabe	1	MCC1	MT004	11	6	6	3	4	5	3	6	4	7	3	4	4	2
RUN3118	126	Indian Ocean	Madagascar	2013	I	18	Solanum lycopersicum	-19.0108	47.2686	1348.7	Itasy	12	Ampangabe	1	MCC1	MT004	11	6	6	3	4	5	3	6	4	7	3	4	4	2
RUN3119	127	Indian Ocean	Madagascar	2013	I	18	Solanum lycopersicum	-19.0108	47.2686	1348.7	Itasy	12	Ampangabe	1	MCC1	MT017	12	6	6	3	4	5	3	6	4	7	3	4	4	2
RUN3120	128	Indian Ocean	Madagascar	2013	I	18	Solanum lycopersicum	-19.0108	47.2686	1348.7	Itasy	12	Ampangabe	1	MCC1	MT017	12	6	6	3	4	5	3	6	4	7	3	4	4	2
RUN3122	130	Indian Ocean	Madagascar	2013	I	18	Solanum lycopersicum	-19.0108	47.2686	1348.7	Itasy	12	Ampangabe	1	MCC1	MT004	11	6	6	3	4	5	3	6	4	7	3	4	4	2
RUN3124	132	Indian Ocean	Madagascar	2013	I	18	Solanum lycopersicum	-19.0108	47.2686	1348.7	Itasy	12	Ampangabe	1	MCC2	MT015	11	7	6	3	4	5	3	6	4	6	3	4	4	2
RUN3125	133	Indian Ocean	Madagascar	2013	I	18	Solanum lycopersicum	-19.0108	47.2686	1348.7	Itasy	12	Ampangabe	1	MCC1	MT017	12	6	6	3	4	5	3	6	4	7	3	4	4	2
RUN3126	134	Indian Ocean	Madagascar	2013	I	18	Solanum lycopersicum	-19.0108	47.2686	1348.7	Itasy	12	Ampangabe	1	MCC1	MT016	11	6	6	3	4	4	3	6	4	7	3	4	4	2
RUN3128	136	Indian Ocean	Madagascar	2013	I	18	Solanum lycopersicum	-18.7567	47.3364	1278.3	Analamanga	14	Fiadanankely	1	MCC2	MT018	11	7	6	3	4	6	3	6	4	6	3	4	4	2
RUN3129	138	Indian Ocean	Madagascar	2013	I	18	Solanum lycopersicum	-18.7567	47.3364	1278.3	Analamanga	14	Fiadanankely	1	MCC2	MT018	11	7	6	3	4	6	3	6	4	6	3	4	4	2
RUN3130	140	Indian Ocean	Madagascar	2013	I	18	Solanum lycopersicum	-18.7567	47.3364	1278.3	Analamanga	14	Fiadanankely	1	MCC2	MT019	11	7	6	3	4	5	2	6	4	6	3	4	4	2
RUN3131	141	Indian Ocean	Madagascar	2013	I	18	Solanum lycopersicum	-18.7567	47.3364	1278.3	Analamanga	14	Fiadanankely	1	MCC1	MT020	13	6	6	3	4	6	3	6	4	7	3	4	4	2
RUN3134	147	Indian Ocean	Madagascar	2013	I	18	Solanum lycopersicum	-18.7567	47.3364	1278.3	Analamanga	14	Fiadanankely	1	MCC2	MT015	11	7	6	3	4	5	3	6	4	6	3	4	4	2
RUN3136	152	Indian Ocean	Madagascar	2013	I	18	Solanum lycopersicum	-18.7567	47.3364	1278.3	Analamanga	14	Fiadanankely	1	MCC1	MT020	13	6	6	3	4	6	3	6	4	7	3	4	4	2
RUN3137	154	Indian Ocean	Madagascar	2013	I	18	Solanum lycopersicum	-18.7567	47.3364	1278.3	Analamanga	14	Fiadanankely	1	MCC1	MT020	13	6	6	3	4	6	3	6	4	7	3	4	4	2
RUN3138	155	Indian Ocean	Madagascar	2013	I	18	Solanum lycopersicum	-18.7567	47.3364	1278.3	Analamanga	14	Fiadanankely	1	MCC2	MT015	11	7	6	3	4	5	3	6	4	6	3	4	4	2
RUN3142	129	Indian Ocean	Madagascar	2013	I	18	Solanum lycopersicum	-19.0108	47.2686	1348.7	Itasy	12	Ampangabe	1	MCC1	MT020	13	6	6	3	4	6	3	6	4	7	3	4	4	2
RUN3148	166	Indian Ocean	Madagascar	2013	I	33	Solanum tuberosum	-18.7211	47.2836	1275.7	Analamanga	13	Bemasoandro	2	MCC4	MT021	14	7	2	2	4	1	1	5	8	2	2	2	3	2
RUN3149	168	Indian Ocean	Madagascar	2013	I	33	Solanum tuberosum	-18.7211	47.2836	1275.7	Analamanga	13	Bemasoandro	2	MCC4	MT021	14	7	2	2	4	1	1	5	8	2	2	2	3	2
RUN3151	171	Indian Ocean	Madagascar	2013	I	33	Solanum tuberosum	-18.7211	47.2836	1275.7	Analamanga	13	Bemasoandro	2	MCC4	MT021	14	7	2	2	4	1	1	5	8	2	2	2	3	2
RUN3159	186	Indian Ocean	Madagascar	2013	I	18	Solanum lycopersicum	-18.7997	47.4164	1267.3	Analamanga	15	Mandrosoa	1	MCC1	MT022	11	6	6	3	4	2	3	6	5	7	3	4	4	2
RUN3162	189	Indian Ocean	Madagascar	2013	I	18	Solanum tuberosum	-18.7997	47.4164	1267.3	Analamanga	15	Mandrosoa	1	MCC1	MT022	11	6	6	3	4	2	3	6	5	7	3	4	4	2
RUN3163	190	Indian Ocean	Madagascar	2013	I	18	Solanum tuberosum	-18.7997	47.4164	1267.3	Analamanga	15	Mandrosoa	1	MCC2	MT015	11	7	6	3	4	5	3	6	4	6	3	4	4	2
RUN3164	191	Indian Ocean	Madagascar	2013	I	18	Solanum tuberosum	-18.7997	47.4164	1267.3	Analamanga	15	Mandrosoa	1	MCC1	MT023	11	6	6	3	4	3	3	6	5	7	3	4	4	2
RUN3165	192	Indian Ocean	Madagascar	2013	I	18	Solanum tuberosum	-18.7997	47.4164	1267.3	Analamanga	15	Mandrosoa	1	MCC1	MT023	11	6	6	3	4	3	3	6	5	7	3	4	4	2
RUN3168	195	Indian Ocean	Madagascar	2013	I	18	Solanum tuberosum	-18.7997	47.4164	1267.3	Analamanga	15	Mandrosoa	1	MCC2	MT018	11	7	6	3	4	6	3	6	4	6	3	4	4	2
RUN3170	197	Indian Ocean	Madagascar	2013	I	18	Solanum tuberosum	-18.7997	47.4164	1267.3	Analamanga	15	Mandrosoa	1	MCC1	MT023	11	6	6	3	4	3	3	6	5	7	3	4	4	2
RUN3171	209	Indian Ocean	Madagascar	2013	I	18	Solanum nigrum	-18.7997	47.4164	1267.3	Analamanga	15	Mandrosoa	1	MCC1	MT023	11	6	6	3	4	3	3	6	5	7	3	4	4	2
RUN3180	218	Indian Ocean	Madagascar	2013	I	18	Solanum tuberosum	-19.0844	47.2497	1476.9	Itasy	11	Ambohitaza Imerinatsimo	1	MCC1	MT023	11	6	6	3	4	3	3	6	5	7	3	4	4	2
RUN3208	248	Indian Ocean	Madagascar	2013	I	18	Solanum tuberosum	-19.085	47.2497	1484	Itasy	10	Ambohitaza Imerinatsimo	1	MCC1	MT024	11	6	8	3	4	5	3	6	4	7	3	4	4	2
RUN3210	250	Indian Ocean	Madagascar	2013	I	18	Solanum lycopersicum	-18.9769	46.7181	1176.6	Itasy	5	Analavory	1	MCC1	MT004	11	6	6	3	4	5	3	6	4	7	3	4	4	2
RUN3211	251	Indian Ocean	Madagascar	2013	I	33	Solanum lycopersicum	-18.9769	46.7181	1176.6	Itasy	5	Analavory	2	MCC4	MT025	12	7	2	2	4	1	1	5	8	2	2	2	3	2
RUN3212	252	Indian Ocean	Madagascar	2013	I	18	Solanum lycopersicum	-18.9769	46.7181	1176.6	Itasy	5	Analavory	1	MCC1	MT016	11	6	6	3	4	4	3	6	4	7	3	4	4	2
RUN3213	253	Indian Ocean	Madagascar	2013	I	18	Solanum lycopersicum	-18.9769	46.7181	1176.6	Itasy	5	Analavory	1	MCC1	MT006	11	6	6	3	4	7	3	6	4	7	3	4	4	2
RUN3214	254	Indian Ocean	Madagascar	2013	I	18	Solanum lycopersicum	-18.9769	46.7181	1176.6	Itasy	5	Analavory	1	MCC1	MT004	11	6	6	3	4	5	3	6	4	7	3	4	4	2
RUN3215	255	Indian Ocean	Madagascar	2013	I	18	Solanum lycopersicum	-18.9769	46.7181	1176.6	Itasy	5	Analavory	1	MCC1	MT004	11	6	6	3	4	5	3	6	4	7	3	4	4	2
RUN3216	257	Indian Ocean	Madagascar	2013	I	33	Solanum lycopersicum	-18.9769	46.7181	1176.6	Itasy	5	Analavory	2	MCC4	MT025	12	7	2	2	4	1	1	5	8	2	2	2	3	2
RUN3217	258	Indian Ocean	Madagascar	2013	I	18	Solanum lycopersicum	-18.9769	46.7181	1176.6	Itasy	5	Analavory	1	MCC1	MT004	11	6	6	3	4	5	3	6	4	7	3	4	4	2
RUN3218	259	Indian Ocean	Madagascar	2013	I	18	Solanum lycopersicum	-18.9769	46.7181	1176.6	Itasy	5	Analavory	1	MCC1	MT004	11	6	6	3	4	5	3	6	4	7	3	4	4	2
RUN3219	260	Indian Ocean	Madagascar	2013	I	18	Solanum lycopersicum	-18.9769	46.7181	1176.6	Itasy	5	Analavory	1	MCC1	MT006	11	6	6	3	4	7	3	6	4	7	3	4	4	2
RUN3220	261	Indian Ocean	Madagascar	2013	I	18	Solanum lycopersicum	-18.9769	46.7181	1176.6	Itasy	5	Analavory	1	MCC1	MT006	11	6	6	3	4	7	3	6	4	7	3	4	4	2
RUN3221	262	Indian Ocean	Madagascar	2013	I	18	Solanum lycopersicum	-18.9769	46.7181	1176.6	Itasy	5	Analavory	1	MCC1	MT006	11	6	6	3	4	7	3	6	4	7	3	4	4	2
RUN3222	263	Indian Ocean	Madagascar	2013	I	18	Solanum lycopersicum	-18.9769	46.7181	1176.6	Itasy	5	Analavory	1	MCC1	MT006	11	6	6	3	4	7	3	6	4	7	3	4	4	2
RUN3223	264	Indian Ocean	Madagascar	2013	I	18	Solanum lycopersicum	-18.9769	46.7181	1176.6	Itasy	5	Analavory	1	Singleton	MT026	10	6	6	3	4	3	3	6	4	7	3	4	4	2
RUN3224	265	Indian Ocean	Madagascar	2013	I	18	Solanum lycopersicum	-18.9769	46.7181	1176.6	Itasy	5	Analavory	1	MCC1	MT006	11	6	6	3	4	7	3	6	4	7	3	4	4	2
RUN3226	266	Indian Ocean	Madagascar	2013	I	18	Solanum lycopersicum	-18.9769	46.7181	1176.6	Itasy	5	Analavory	1	MCC1	MT004	11	6	6	3	4	5	3	6	4	7	3	4	4	2
RUN3228	269	Indian Ocean	Madagascar	2013	I	18	Solanum lycopersicum	-18.9769	46.7181	1176.6	Itasy	5	Analavory	1	MCC1	MT006	11	6	6	3	4	7	3	6	4	7	3	4	4	2
RUN3243	292	Indian Ocean	Madagascar	2013	I	18	Capsicum annuum	-18.9847	46.7292	1190.3	Itasy	6	Analavory	1	MCC1	MT020	13	6	6	3	4	6	3	6	4	7	3	4	4	2
RUN3245	295	Indian Ocean	Madagascar	2013	I	18	Solanum aethiopicum	-19.0844	46.7486	1220	Itasy	8	Moratsiazo	1	MCC1	MT007	11	6	6	3	4	6	3	6	4	7	3	4	4	2
RUN3246	296	Indian Ocean	Madagascar	2013	I	18	Solanum aethiopicum	-19.0844	46.7486	1220	Itasy	8	Moratsiazo	1	MCC1	MT007	11	6	6	3	4	6	3	6	4	7	3	4	4	2
RUN3247	298	Indian Ocean	Madagascar	2013	I	18	Solanum aethiopicum	-19.0844	46.7486	1220	Itasy	8	Moratsiazo	1	MCC1	MT007	11	6	6	3	4	6	3	6	4	7	3	4	4	2
RUN3256	336	Indian Ocean	Madagascar	2013	I	18	Solanum tuberosum	-19.1331	46.7331	1461.5	Itasy	9	Tamoronala	1	MCC2	MT015	11	7	6	3	4	5	3	6	4	6	3	4	4	2
RUN3257	337	Indian Ocean	Madagascar	2013	I	18	Solanum tuberosum	-19.1331	46.7331	1461.5	Itasy	9	Tamoronala	1	MCC2	MT015	11	7	6	3	4	5	3	6	4	6	3	4	4	2
RUN3264	347	Indian Ocean	Madagascar	2013	I	18	Solanum aethiopicum	-19.035	46.7331	1224	Itasy	7	Ambanitavy	1	MCC1	MT007	11	6	6	3	4	6	3	6	4	7	3	4	4	2
RUN3265	349	Indian Ocean	Madagascar	2013	I	18	Solanum aethiopicum	-19.035	46.7331	1224	Itasy	7	Ambanitavy	1	MCC1	MT007	11	6	6	3	4	6	3	6	4	7	3	4	4	2
RUN3266	351	Indian Ocean	Madagascar	2013	I	18	Solanum aethiopicum	-19.035	46.7331	1224	Itasy	7	Ambanitavy	1	MCC1	MT027	12	6	6	3	4	6	3	6	4	7	3	4	4	2
RUN3267	352	Indian Ocean	Madagascar	2013	I	18	Solanum aethiopicum	-19.035	46.7331	1224	Itasy	7	Ambanitavy	1	MCC1	MT007	11	6	6	3	4	6	3	6	4	7	3	4	4	2
RUN3268	353	Indian Ocean	Madagascar	2013	I	18	Solanum aethiopicum	-19.035	46.7331	1224	Itasy	7	Ambanitavy	1	MCC1	MT007	11	6	6	3	4	6	3	6	4	7	3	4	4	2
RUN3269	354	Indian Ocean	Madagascar	2013	I	18	Solanum aethiopicum	-19.035	46.7331	1224	Itasy	7	Ambanitavy	1	MCC1	MT007	11	6	6	3	4	6	3	6	4	7	3	4	4	2
RUN3270	355	Indian Ocean	Madagascar	2013	I	18	Solanum aethiopicum	-19.035	46.7331	1224	Itasy	7	Ambanitavy	1	MCC1	MT007	11	6	6	3	4	6	3	6	4	7	3	4	4	2
RUN3271	357	Indian Ocean	Madagascar	2013	I	18	Solanum aethiopicum	-19.035	46.7331	1224	Itasy	7	Ambanitavy	1	MCC1	MT007	11	6	6	3	4	6	3	6	4	7	3	4	4	2
RUN3272	358	Indian Ocean	Madagascar	2013	I	18	Solanum aethiopicum	-19.035	46.7331	1224	Itasy	7	Ambanitavy	1	MCC1	MT007	11	6	6	3	4	6	3	6	4	7	3	4	4	2
RUN3273	359	Indian Ocean	Madagascar	2013	I	18	Solanum aethiopicum	-19.035	46.7331	1224	Itasy	7	Ambanitavy	1	MCC1	MT007	11	6	6	3	4	6	3	6	4	7	3	4	4	2
RUN3274	362	Indian Ocean	Madagascar	2013	I	18	Solanum aethiopicum	-19.035	46.7331	1224	Itasy	7	Ambanitavy	1	MCC1	MT007	11	6	6	3	4	6	3	6	4	7	3	4	4	2
RUN3275	366	Indian Ocean	Madagascar	2013	I	18	Solanum aethiopicum	-19.035	46.7331	1224	Itasy	7	Ambanitavy	1	MCC1	MT007	11	6	6	3	4	6	3	6	4	7	3	4	4	2
RUN3276	367	Indian Ocean	Madagascar	2013	I	18	Solanum aethiopicum	-19.035	46.7331	1224	Itasy	7	Ambanitavy	1	MCC1	MT007	11	6	6	3	4	6	3	6	4	7	3	4	4	2
RUN3277	368	Indian Ocean	Madagascar	2013	I	18	Solanum aethiopicum	-19.035	46.7331	1224	Itasy	7	Ambanitavy	1	MCC1	MT007	11	6	6	3	4	6	3	6	4	7	3	4	4	2
RUN3278	369	Indian Ocean	Madagascar	2013	I	18	Solanum aethiopicum	-19.035	46.7331	1224	Itasy	7	Ambanitavy	1	MCC1	MT007	11	6	6	3	4	6	3	6	4	7	3	4	4	2
RUN3279	370	Indian Ocean	Madagascar	2013	I	18	Solanum aethiopicum	-19.035	46.7331	1224	Itasy	7	Ambanitavy	1	MCC1	MT007	11	6	6	3	4	6	3	6	4	7	3	4	4	2
RUN3280	371	Indian Ocean	Madagascar	2013	I	18	Solanum aethiopicum	-19.035	46.7331	1224	Itasy	7	Ambanitavy	1	MCC1	MT007	11	6	6	3	4	6	3	6	4	7	3	4	4	2
RUN3281	372	Indian Ocean	Madagascar	2013	I	18	Solanum aethiopicum	-19.035	46.7331	1224	Itasy	7	Ambanitavy	1	MCC1	MT007	11	6	6	3	4	6	3	6	4	7	3	4	4	2
RUN3282	373	Indian Ocean	Madagascar	2013	I	18	Solanum aethiopicum	-19.035	46.7331	1224	Itasy	7	Ambanitavy	1	MCC1	MT007	11	6	6	3	4	6	3	6	4	7	3	4	4	2
RUN3283	374	Indian Ocean	Madagascar	2013	I	18	Solanum aethiopicum	-19.035	46.7331	1224	Itasy	7	Ambanitavy	1	MCC1	MT007	11	6	6	3	4	6	3	6	4	7	3	4	4	2
RUN3284	375	Indian Ocean	Madagascar	2013	I	18	Solanum aethiopicum	-19.035	46.7331	1224	Itasy	7	Ambanitavy	1	MCC1	MT007	11	6	6	3	4	6	3	6	4	7	3	4	4	2
RUN3285	376	Indian Ocean	Madagascar	2013	I	18	Solanum aethiopicum	-19.035	46.7331	1224	Itasy	7	Ambanitavy	1	MCC2	MT015	11	7	6	3	4	5	3	6	4	6	3	4	4	2
RUN3286	377	Indian Ocean	Madagascar	2013	I	18	Solanum tuberosum	-18.7211	47.2836	1275.7	Analamanga	13	Bemasoandro	1	MCC1	MT028	11	6	6	3	4	4	3	6	5	7	3	4	4	2
RUN3287	380	Indian Ocean	Madagascar	2013	I	18	Solanum tuberosum	-18.7211	47.2836	1275.7	Analamanga	13	Bemasoandro	1	MCC1	MT007	11	6	6	3	4	6	3	6	4	7	3	4	4	2
RUN3288	382	Indian Ocean	Madagascar	2013	I	18	Solanum tuberosum	-18.7211	47.2836	1275.7	Analamanga	13	Bemasoandro	1	MCC1	MT023	11	6	6	3	4	3	3	6	5	7	3	4	4	2
RUN3289	383	Indian Ocean	Madagascar	2013	I	18	Solanum tuberosum	-18.7211	47.2836	1275.7	Analamanga	13	Bemasoandro	1	MCC1	MT024	11	6	8	3	4	5	3	6	4	7	3	4	4	2
RUN3290	384	Indian Ocean	Madagascar	2013	I	18	Solanum tuberosum	-18.7211	47.2836	1275.7	Analamanga	13	Bemasoandro	1	MCC1	MT028	11	6	6	3	4	4	3	6	5	7	3	4	4	2
RUN3291	385	Indian Ocean	Madagascar	2013	I	18	Solanum tuberosum	-18.7211	47.2836	1275.7	Analamanga	13	Bemasoandro	1	MCC1	MT023	11	6	6	3	4	3	3	6	5	7	3	4	4	2
RUN3292	387	Indian Ocean	Madagascar	2013	I	18	Solanum tuberosum	-18.7211	47.2836	1275.7	Analamanga	13	Bemasoandro	1	MCC1	MT028	11	6	6	3	4	4	3	6	5	7	3	4	4	2
RUN3457	301	Indian Ocean	Madagascar	2013	I	18	Solanum aethiopicum	-19.0844	46.7486	1220	Itasy	8	Moratsiazo	1	MCC1	MT029	11	6	7	3	4	6	3	6	4	7	3	4	4	2
RUN3458	302	Indian Ocean	Madagascar	2013	I	18	Solanum aethiopicum	-19.0844	46.7486	1220	Itasy	8	Moratsiazo	1	MCC1	MT007	11	6	6	3	4	6	3	6	4	7	3	4	4	2
RUN3459	303	Indian Ocean	Madagascar	2013	I	18	Solanum aethiopicum	-19.0844	46.7486	1220	Itasy	8	Moratsiazo	1	MCC1	MT030	11	6	6	3	4	6	3	6	4	5	3	4	4	2
RUN3460	304	Indian Ocean	Madagascar	2013	I	18	Solanum aethiopicum	-19.0844	46.7486	1220	Itasy	8	Moratsiazo	1	MCC1	MT007	11	6	6	3	4	6	3	6	4	7	3	4	4	2
RUN3461	305	Indian Ocean	Madagascar	2013	I	18	Solanum aethiopicum	-19.0844	46.7486	1220	Itasy	8	Moratsiazo	1	MCC1	MT007	11	6	6	3	4	6	3	6	4	7	3	4	4	2
RUN3462	306	Indian Ocean	Madagascar	2013	I	18	Solanum aethiopicum	-19.0844	46.7486	1220	Itasy	8	Moratsiazo	1	MCC1	MT007	11	6	6	3	4	6	3	6	4	7	3	4	4	2
RUN3463	307	Indian Ocean	Madagascar	2013	I	18	Solanum aethiopicum	-19.0844	46.7486	1220	Itasy	8	Moratsiazo	1	MCC1	MT007	11	6	6	3	4	6	3	6	4	7	3	4	4	2
RUN3464	308	Indian Ocean	Madagascar	2013	I	18	Solanum aethiopicum	-19.0844	46.7486	1220	Itasy	8	Moratsiazo	1	MCC1	MT031	11	4	6	3	4	6	3	6	4	7	3	4	4	2
RUN3465	309	Indian Ocean	Madagascar	2013	I	18	Solanum aethiopicum	-19.0844	46.7486	1220	Itasy	8	Moratsiazo	1	MCC1	MT007	11	6	6	3	4	6	3	6	4	7	3	4	4	2
RUN3466	310	Indian Ocean	Madagascar	2013	I	18	Solanum aethiopicum	-19.0844	46.7486	1220	Itasy	8	Moratsiazo	1	MCC1	MT027	12	6	6	3	4	6	3	6	4	7	3	4	4	2
RUN3467	311	Indian Ocean	Madagascar	2013	I	18	Solanum aethiopicum	-19.0844	46.7486	1220	Itasy	8	Moratsiazo	1	MCC1	MT007	11	6	6	3	4	6	3	6	4	7	3	4	4	2
RUN3468	312	Indian Ocean	Madagascar	2013	I	18	Solanum aethiopicum	-19.0844	46.7486	1220	Itasy	8	Moratsiazo	1	MCC1	MT007	11	6	6	3	4	6	3	6	4	7	3	4	4	2
RUN3469	313	Indian Ocean	Madagascar	2013	I	18	Solanum aethiopicum	-19.0844	46.7486	1220	Itasy	8	Moratsiazo	1	MCC1	MT007	11	6	6	3	4	6	3	6	4	7	3	4	4	2
RUN3470	314	Indian Ocean	Madagascar	2013	I	18	Solanum aethiopicum	-19.0844	46.7486	1220	Itasy	8	Moratsiazo	1	MCC1	MT007	11	6	6	3	4	6	3	6	4	7	3	4	4	2
RUN3471	315	Indian Ocean	Madagascar	2013	I	18	Solanum aethiopicum	-19.0844	46.7486	1220	Itasy	8	Moratsiazo	1	MCC1	MT007	11	6	6	3	4	6	3	6	4	7	3	4	4	2
RUN3472	316	Indian Ocean	Madagascar	2013	I	18	Solanum aethiopicum	-19.0844	46.7486	1220	Itasy	8	Moratsiazo	1	MCC1	MT007	11	6	6	3	4	6	3	6	4	7	3	4	4	2
RUN3480	348	Indian Ocean	Madagascar	2013	I	18	Solanum aethiopicum	-19.035	46.7331	1224	Itasy	7	Ambanitavy	1	MCC1	MT007	11	6	6	3	4	6	3	6	4	7	3	4	4	2
RUN3484	361	Indian Ocean	Madagascar	2013	I	18	Solanum aethiopicum	-19.035	46.7331	1224	Itasy	7	Ambanitavy	1	MCC1	MT007	11	6	6	3	4	6	3	6	4	7	3	4	4	2
RUN3507	91	Indian Ocean	Madagascar	2013	I	18	Solanum lycopersicum	-19.0108	47.2686	1348.7	Itasy	12	Ampangabe	1	MCC1	MT004	11	6	6	3	4	5	3	6	4	7	3	4	4	2
RUN0306	MAD-003	Indian Ocean	Madagascar	2006	I	18	Capsicum annuum	-18.2858	49.1221	74.6	Atsinanana	3	Fanandrana	1	MCC1	NA*	8	6	NA*	3	4	5	3	6	4	5	3	2	4	2
RUN0307	MAD-004	Indian Ocean	Madagascar	2006	I	18	Capsicum annuum	-18.2858	49.1221	74.6	Atsinanana	3	Fanandrana	1	MCC1	NA*	8	6	NA*	3	4	4	3	6	4	5	3	2	4	2
NA*: MT number was not attributed to RUN0306 and RUN0307 since the GMIch_3461 marker could not be amplified from these isolates
