# Supplementary material for: Contrasting genetic diversity and structure among Malagasy Ralstonia pseudosolanacearum phylotype I populations inferred from an optimized Multilocus Variable Number of Tandem Repeat Analysis scheme
Source: PLoS One. 2020 Dec 8;15(12):e0242846. doi: 10.1371/journal.pone.0242846 (PMC7723262; doi:10.1371/journal.pone.0242846)
Supplement: S2 Table — The isolates used for the comparative analysis of MLST-7 and RS1-MLVA14 are in bold. (XLSX) [file pone.0242846.s002.xlsx]

## Sheet: S2
RUN.ID	Isolates.ID	World	Country	Year	Phylotype	Sequevar	Host	Haplotype	GMIch_0581	GMIch_2433	GMIch_3461	GMIch_1457	GMImp_0487	GMIch_1844	GMImp_1343	GMImp_0449	GMImp_1828	GMImp_0740	GMImp_0618	GMImp_0266	GMIch_0827	GMImp_1618
RUN0033	CFBP765	Asia	Japan	1965	I	16	Nicotinia tabacum	MT032	8	3	2	15	4	1	3	5	5	3	2	2	3	2
RUN0038	CFBP2968	West Indies	Guadeloupe	1983	I	18	Solanum melongena	MT033	9	6	5	3	4	9	4	6	4	5	3	4	4	2
RUN0044	ACH92	Australia	Australia	1966	I	16	Zingiber officinale	MT032	8	3	2	15	4	1	3	5	5	3	2	2	3	2
RUN0054	GMI1000	America (South)	French Guiana	1978	I	18	Solanum lycopersicum	MT034	8	6	7	3	4	7	4	6	4	5	3	4	4	2
RUN0078	NCPPB3190	Asia	Malaysia	na	I	48	Solanum lycopersicum	MT036	8	5	2	3	4	1	2	5	5	2	2	2	6	2
RUN0094	T03	Asia	Indonesia	na	I	18	Solanum lycopersicum	MT034	8	6	7	3	4	7	4	6	4	5	3	4	4	2
RUN0095	T41	Asia	Indonesia	na	I	15	Solanum lycopersicum	MT037	10	10	2	5	4	1	2	5	5	3	2	2	3	2
RUN0104	UW395	Africa	South Africa	1986	I	31	Solanum lycopersicum	MT035	8	4	2	1	5	1	1	5	8	3	2	2	3	2
RUN0114	V18	America (South)	Brazil	1999	I	18	Solanum lycopersicum	MT038	8	6	8	3	4	4	5	6	4	5	3	4	4	2
RUN0119	CFBP7023	Africa	Cameroon	2005	I	13	Solanum lycopersicum	MT039	14	3	2	10	4	1	0	5	8	3	2	4	3	2
RUN0157	PSS4	Asia	Taiwan	1988	I	15	Solanum lycopersicum	MT040	9	9	2	8	4	1	2	5	4	3	2	2	3	2
RUN0194	CFBP7049	Africa	Cameroon	2005	I	13	Amaranthus	MT041	12	3	2	11	4	1	0	5	8	3	2	4	3	2
RUN0205	CFBP7055	Africa	Cameroon	2005	I	44	Solanum lycopersicum	MT042	16	5	2	10	4	1	0	5	8	3	2	1	3	2
RUN0215	CFBP7058	Africa	Cameroon	2005	I	13	Solanum scabrum	MT044	10	3	2	10	4	1	0	5	9	3	2	6	3	2
RUN0257	PSS219	Asia	Taiwan	1996	I	34	Solanum lycopersicum	MT045	15	3	2	7	4	1	0	5	19	3	2	3	3	2
RUN0300	IBSBF1882	America (South)	Brazil	2003	I	17	Begonia semperflorens	MT046	8	9	2	5	4	1	1	5	15	4	2	3	3	2
RUN0353	02-035	West Indies	Martinique	2002	I	18	Capsicum annuum	MT047	9	6	7	3	4	8	4	6	5	5	3	4	4	2
RUN0471	JT519	Indian Ocean	Reunion Island	1993	I	31	Pelargonium asperum	MT035	8	4	2	1	5	1	1	5	8	3	2	2	3	2
RUN0486	CIP72	America (South)	Peru	1966	I	18	Solanum lycopersicum	MT048	8	6	7	3	4	4	4	6	4	5	3	4	4	2
RUN0487	LD74	Indian Ocean	Seychelles	na	I	31	Solanum melongena	MT035	8	4	2	1	5	1	1	5	8	3	2	2	3	2
RUN0504	LD091	Indian Ocean	Seychelles	na	I	31	Capsicum annuum	MT035	8	4	2	1	5	1	1	5	8	3	2	2	3	2
RUN0528	RF04	West Indies	Trinidad	2003	I	14	Solanum lycopersicum	MT049	11	4	2	3	4	6	1	5	16	3	2	4	3	2
RUN0577	M41	Asia	Malaysia	1998	I	18	Arachis hypogaea	MT050	9	3	6	3	4	5	3	6	5	7	3	3	5	2
RUN0578	CIP65	America (Central)	Costa Rica	1972	I	14	Capsicum annuum	MT051	10	4	2	3	4	4	1	5	15	3	2	4	3	2
RUN0608	JT523	Indian Ocean	Reunion Island	na	I	31	Solanum tuberosum	MT052	8	4	2	1	5	1	1	5	7	3	2	2	3	2
RUN0616	RS33	Asia	China	2004	I	15	Solanum lycopersicum	MT053	13	3	2	15	4	1	2	5	4	3	2	2	3	2
RUN0617	RS39	Asia	China	2004	I	34	Solanum melongena	MT054	15	3	2	6	4	1	0	5	17	3	2	3	3	2
RUN0771	02-170	West Indies	Martinique	2002	I	18	Solanum lycopersicum	MT055	10	6	7	3	4	7	4	6	6	5	3	4	4	2
RUN0796	02-201(2)	West Indies	Martinique	2002	I	18	Petroselinum crispum	MT056	8	6	7	3	4	10	4	6	5	5	3	4	4	2
RUN0821	03-075	West Indies	Martinique	2003	I	18	Cucurbita pepo	MT057	9	6	7	3	4	6	4	6	5	5	3	4	4	2
RUN1068	03-217	West Indies	Martinique	2003	I	18	Physalis angulata	MT058	9	6	6	3	4	8	4	6	4	5	3	4	4	2
RUN1074	06-014-9-C1	West Indies	Guadeloupe	2006	I	18	Musa acuminata x balbisiana AAA	MT059	10	6	7	3	4	6	3	6	4	5	3	4	4	2
RUN1110	RS57	America (Central)	Honduras	1997	I	14	Solanum lycopersicum	MT060	11	4	2	3	4	7	1	5	13	3	2	3	3	2
RUN1161	03-091-1	West Indies	Martinique	2003	I	18	Anthurium andreanum	MT061	9	6	7	3	4	2	4	6	4	4	3	4	4	2
RUN1401	Gwada 53	West Indies	Guadeloupe	2007	I	18	Capsicum annuum	MT062	9	7	7	3	4	9	4	6	4	5	3	4	4	2
RUN1404	Gwada 61	West Indies	Guadeloupe	2007	I	18	Solanum lycopersicum	MT063	9	6	6	3	4	7	4	6	4	5	3	4	4	2
RUN1431	07.040.3	Indian Ocean	Mayotte	2006	I	31	Solanum lycopersicum	MT064	10	4	2	1	5	1	1	5	8	3	2	2	3	2
RUN1432	07.040.6	Indian Ocean	Mayotte	2006	I	31	Solanum lycopersicum	MT035	8	4	2	1	5	1	1	5	8	3	2	2	3	2
RUN1439	07.040.21	Indian Ocean	Mayotte	2006	I	31	Solanum lycopersicum	MT035	8	4	2	1	5	1	1	5	8	3	2	2	3	2
RUN1495	TNT T01C MAL	West Indies	Trinidad	2008	I	14	Solanum lycopersicum	MT065	11	4	2	3	4	7	1	5	16	3	2	4	3	2
RUN1523	GUY T1H	America (South)	Guyana	2008	I	18	Solanum lycopersicum	MT066	8	6	8	3	4	4	4	6	4	5	3	4	4	1
RUN1528	UW568	America (Central)	Guatemala	2004	I	14	Solanum lycopersicum	MT067	10	4	2	3	4	5	1	5	12	3	2	4	3	2
RUN1771	CIV49	Africa	Ivory Coast	2010	I	18	Solanum lycopersicum	MT068	10	4	2	7	4	1	1	5	10	4	2	2	3	2
RUN1798	CIV61	Africa	Ivory Coast	2010	I	13	Solanum melongena	MT069	10	3	2	10	4	1	0	5	10	3	2	4	3	2
RUN1854	CIV98	Africa	Ivory Coast	2011	I	14	Solanum lycopersicum	MT070	11	4	2	3	4	6	1	5	13	3	2	4	3	2
RUN1869	CIV113	Africa	Ivory Coast	2011	I	44	Solanum lycopersicum	MT071	15	5	2	10	4	1	0	5	8	3	2	1	3	2
RUN1874	CIV118	Africa	Ivory Coast	2011	I	46	Solanum lycopersicum	MT072	6	4	2	3	4	1	5	5	10	3	2	2	3	2
RUN1897	CIV141	Africa	Ivory Coast	2011	I	46	Solanum lycopersicum	MT073	11	6	6	3	4	1	4	5	15	3	2	2	3	2
RUN1906	CIV150	Africa	Ivory Coast	2011	I	46	Solanum lycopersicum	MT074	7	4	2	3	4	1	4	5	12	3	2	2	3	2
RUN1930	ech7	Indian Ocean	Mayotte	2011	I	31	Solanum lycopersicum	MT043	8	4	2	1	5	1	1	5	9	3	2	2	3	2
RUN1948	E02PO10	America (South)	French Guiana	2011	I	17	Capsicum annuum	MT075	10	4	2	7	5	1	1	5	8	5	2	3	3	2
RUN1952	E03PO4	America (South)	French Guiana	2011	I	17	Capsicum annuum	MT076	10	4	2	7	5	1	1	5	9	5	2	3	3	2
RUN1958	E04PO10	America (South)	French Guiana	2011	I	18	Capsicum annuum	MT077	8	6	7	3	4	9	4	6	4	5	3	4	4	2
RUN1972	E11PO11	America (South)	French Guiana	2011	I	14	Capsicum annuum	MT078	11	7	2	4	4	1	0	5	20	3	2	2	4	2
RUN1975	E13A2	America (South)	French Guiana	2011	I	18	Solanum aethiopicum	MT079	8	6	9	3	4	10	4	6	5	5	3	5	4	2
RUN2083	YT11.107	Indian Ocean	Mayotte	2012	I	18	Capsicum frutescens	MT080	7	6	7	1	4	7	2	6	6	6	3	3	3	2
RUN2127	YT16.163	Indian Ocean	Mayotte	2012	I	46	Capsicum annuum	MT081	10	4	2	3	4	1	4	5	15	3	2	2	3	2
RUN2144	YT19.185	Indian Ocean	Mayotte	2012	I	15	Solanum melongena	MT082	19	3	2	8	4	1	3	5	4	3	2	2	3	2
RUN2177	E'4T3	America (South)	French Guiana	2012	I	47	Solanum lycopersicum	MT083	8	5	2	3	4	1	1	5	5	2	2	2	6	2
RUN3489	LB107	Indian Ocean	Seychelles	2005	I	31	Solanum melongena	MT084	7	4	2	1	4	6	1	5	8	3	2	2	4	2
RUN3490	JT675	Indian Ocean	Seychelles	1998	I	31	Solanum lycopersicum	MT035	8	4	2	1	5	1	1	5	8	3	2	2	3	2
RUN3491	LB217	Indian Ocean	Comoros	2005	I	31	Solanum lycopersicum	MT043	8	4	2	1	5	1	1	5	9	3	2	2	3	2
RUN3492	LB218	Indian Ocean	Comoros	2005	I	31	Phaseolus vulgaris	MT043	8	4	2	1	5	1	1	5	9	3	2	2	3	2
RUN3493	LB219	Indian Ocean	Comoros	2005	I	31	Solanum tuberosum	MT043	8	4	2	1	5	1	1	5	9	3	2	2	3	2
RUN3494	LB220	Indian Ocean	Comoros	2005	I	31	Solanum tuberosum	MT043	8	4	2	1	5	1	1	5	9	3	2	2	3	2
RUN3495	LB221	Indian Ocean	Comoros	2005	I	31	Solanum lycopersicum	MT043	8	4	2	1	5	1	1	5	9	3	2	2	3	2
RUN3501	JS940	Indian Ocean	Mauritius	1957	I	33	Vicia faba	MT025	12	7	2	2	4	1	1	5	8	2	2	2	3	2
RUN3505	JS944	Indian Ocean	Mauritius	1957	I	33	Brassica oleracea	MT085	13	7	2	2	4	1	1	5	8	2	2	2	3	2
RUN3510	JS954	Indian Ocean	Mauritius	1957	I	31	Casuarina equisetifolia	MT035	8	4	2	1	5	1	1	5	8	3	2	2	3	2
RUN3556	Rs-PH-PEP-2	Asia	Philippines	2010	I	17	Capsicum annuum	MT086	11	10	2	4	4	1	1	5	3	2	2	1	3	1
RUN3558	Rs-PH-PK-2	Asia	Philippines	2008	I	17	Cucurbita maxima	MT087	11	8	2	4	4	1	1	5	3	2	2	1	3	1
RUN3559	Rs-PH-TOM-1	Asia	Philippines	2003	I	15	Solanum lycopersicum	MT037	10	10	2	5	4	1	2	5	5	3	2	2	3	2
RUN3560	Rs-TH-BG-1	Asia	Thailand	2009	I	31	Momordica charantia	MT088	7	8	2	6	5	1	1	5	6	4	2	3	4	2
RUN3563	Rs-TH-EGP-2	Asia	Thailand	2007	I	31	Solanum melongena	MT088	7	8	2	6	5	1	1	5	6	4	2	3	4	2
RUN3564	Rs-TH-MA-1	Asia	Thailand	2011	I	31	Tagetes sp.	MT088	7	8	2	6	5	1	1	5	6	4	2	3	4	2
RUN3567	Rs-TH-PEP-2	Asia	Thailand	2010	I	47	Capsicum annuum	MT089	12	5	2	10	3	1	1	5	11	2	2	2	4	2
RUN3573	BMa-D16	Indian Ocean	Reunion Island	2014	I	33	Solanum lycopersicum	MT085	13	7	2	2	4	1	1	5	8	2	2	2	3	2
RUN3633	43526	Africa	Bénin	2014	I	31	Solanum macrocarpon	MT052	8	4	2	1	5	1	1	5	7	3	2	2	3	2
RUN3663	Sv-44	America (Central)	El Salvador	2014	I	14	Solanum lycopersicum	MT090	11	4	2	3	4	8	1	5	15	3	2	4	3	2
RUN3711	2,1	Indian Ocean	Reunion Island	2014	I	31	Pelargonium graveolens	MT043	8	4	2	1	5	1	1	5	9	3	2	2	3	2
RUN3743	Tony 36	Indian Ocean	Reunion Island	2015	I	31	Solanum melongena	MT035	8	4	2	1	5	1	1	5	8	3	2	2	3	2
RUN3756	Bruno1	Indian Ocean	Reunion Island	2014	I	31	Solanum melongena	MT035	8	4	2	1	5	1	1	5	8	3	2	2	3	2
RUN3770	RAS1	Indian Ocean	Reunion Island	2015	I	31	Solanum melongena	MT035	8	4	2	1	5	1	1	5	8	3	2	2	3	2
RUN3815	JCB3	Indian Ocean	Reunion Island	2015	I	31	Solanum melongena	MT035	8	4	2	1	5	1	1	5	8	3	2	2	3	2
RUN3841	O1	Indian Ocean	Reunion Island	2015	I	31	Pelargonium graveolens	MT035	8	4	2	1	5	1	1	5	8	3	2	2	3	2
RUN3856	DR1G	Indian Ocean	Reunion Island	2015	I	31	Pelargonium graveolens	MT043	8	4	2	1	5	1	1	5	9	3	2	2	3	2
RUN3869	SG14	Indian Ocean	Reunion Island	2015	I	31	Pelargonium graveolens	MT035	8	4	2	1	5	1	1	5	8	3	2	2	3	2
RUN3884	EG13	Indian Ocean	Reunion Island	2015	I	31	Pelargonium graveolens	MT043	8	4	2	1	5	1	1	5	9	3	2	2	3	2
RUN3893	LJCT2	Indian Ocean	Reunion Island	2015	I	31	Solanum lycopersicum	MT035	8	4	2	1	5	1	1	5	8	3	2	2	3	2
RUN3928	EGCG1	Indian Ocean	Reunion Island	2015	I	31	Pelargonium graveolens	MT035	8	4	2	1	5	1	1	5	8	3	2	2	3	2
RUN4076	MFbrede1	Indian Ocean	Reunion Island	2015	I	31	Solanum nigrum	MT035	8	4	2	1	5	1	1	5	8	3	2	2	3	2
RUN4079	MFT8	Indian Ocean	Reunion Island	2015	I	31	Solanum lycopersicum	MT035	8	4	2	1	5	1	1	5	8	3	2	2	3	2
RUN4082	GJBG4	Indian Ocean	Reunion Island	2015	I	31	Pelargonium graveolens	MT043	8	4	2	1	5	1	1	5	9	3	2	2	3	2
RUN4105	HRGP1	Indian Ocean	Reunion Island	2015	I	31	Capsicum annuum	MT035	8	4	2	1	5	1	1	5	8	3	2	2	3	2
RUN4112	HRA1	Indian Ocean	Reunion Island	2015	I	31	Solanum melongena	MT035	8	4	2	1	5	1	1	5	8	3	2	2	3	2
RUN4196	MF far 1	Indian Ocean	Reunion Island	2015	I	31	Solanum lycopersicum	MT035	8	4	2	1	5	1	1	5	8	3	2	2	3	2
RUN4210	RE 1.3.2	Indian Ocean	Reunion Island	2015	I	31	Solanum lycopersicum	MT035	8	4	2	1	5	1	1	5	8	3	2	2	3	2
RUN4257	Haricot1	Indian Ocean	Reunion Island	2015	I	31	Phaseolus vulgaris	MT035	8	4	2	1	5	1	1	5	8	3	2	2	3	2
RUN4263	Adv2	Indian Ocean	Reunion Island	2015	I	31	Amaranthus viridis	MT035	8	4	2	1	5	1	1	5	8	3	2	2	3	2
RUN4292	44	Indian Ocean	Seychelles	2015	I	31	Solanum melongena	MT035	8	4	2	1	5	1	1	5	8	3	2	2	3	2
RUN4303	122	Indian Ocean	Seychelles	2015	I	31	Capsicum annuum	MT035	8	4	2	1	5	1	1	5	8	3	2	2	3	2
RUN4308	145	Indian Ocean	Seychelles	2015	I	31	Solanum melongena	MT035	8	4	2	1	5	1	1	5	8	3	2	2	3	2
RUN4311	172	Indian Ocean	Seychelles	2015	I	31	Solanum lycopersicum	MT035	8	4	2	1	5	1	1	5	8	3	2	2	3	2
RUN4315	214	Indian Ocean	Seychelles	2015	I	31	Solanum melongena	MT035	8	4	2	1	5	1	1	5	8	3	2	2	3	2
RUN4325	240	Indian Ocean	Seychelles	2015	I	31	Amaranthus viridis	MT035	8	4	2	1	5	1	1	5	8	3	2	2	3	2
RUN4326	241	Indian Ocean	Seychelles	2015	I	31	Solanum lycopersicum	MT035	8	4	2	1	5	1	1	5	8	3	2	2	3	2
RUN4337	87	Indian Ocean	Seychelles	2015	I	31	Solanum melongena	MT035	8	4	2	1	5	1	1	5	8	3	2	2	3	2
RUN4376	3	Indian Ocean	Mauritius	2015	I	31	Solanum melongena	MT035	8	4	2	1	5	1	1	5	8	3	2	2	3	2
RUN4392	43	Indian Ocean	Mauritius	2015	I	15	Solanum lycopersicum	MT091	25	3	2	10	4	1	3	5	4	3	2	2	3	2
RUN4393	46 K	Indian Ocean	Mauritius	2015	I	15	Capsicum annuum	MT091	25	3	2	10	4	1	3	5	4	3	2	2	3	2
RUN4400	83	Indian Ocean	Mauritius	2015	I	33	Solanum lycopersicum	MT025	12	7	2	2	4	1	1	5	8	2	2	2	3	2
RUN4406	89 amaranthe	Indian Ocean	Mauritius	2015	I	33	Amaranthus	MT025	12	7	2	2	4	1	1	5	8	2	2	2	3	2
RUN4407	90	Indian Ocean	Mauritius	2015	I	15	Solanum lycopersicum	MT092	13	3	2	11	4	1	3	5	4	3	2	2	3	2
RUN4438	Pepino 7	Indian Ocean	Reunion Island	2015	I	31	Solanum muricatum	MT035	8	4	2	1	5	1	1	5	8	3	2	2	3	2
RUN4450	GP1	Indian Ocean	Reunion Island	2015	I	31	Capsicum annuum	MT035	8	4	2	1	5	1	1	5	8	3	2	2	3	2
RUN4584	1,3	Indian Ocean	Mauritius	2015	I	18	Solanum tuberosum	MT093	9	6	7	3	4	6	4	6	4	6	3	4	4	2
RUN4603	2,1	Indian Ocean	Mauritius	2015	I	33	Solanum tuberosum	MT025	12	7	2	2	4	1	1	5	8	2	2	2	3	2
RUN4645	3,4	Indian Ocean	Mauritius	2015	I	18	Solanum lycopersicum	MT093	9	6	7	3	4	6	4	6	4	6	3	4	4	2
RUN4664	4,29	Indian Ocean	Mauritius	2015	I	15	Solanum tuberosum	MT091	25	3	2	10	4	1	3	5	4	3	2	2	3	2
RUN4680	11,1	Indian Ocean	Mauritius	2015	I	33	Solanum tuberosum	MT094	12	7	2	2	4	1	1	5	6	2	2	2	3	2
RUN5007	23,1	Indian Ocean	Mauritius	2015	I	15	Solanum tuberosum	MT095	18	3	2	9	4	1	3	5	4	3	2	2	3	2
RUN5135	25,1	Indian Ocean	Mauritius	2015	I	18	Cyphostemma mappia	MT096	9	6	6	3	4	8	4	6	4	6	3	4	4	2
RUN5137	8,2	Indian Ocean	Mauritius	2015	I	15	Capsicum frutescens	MT097	13	3	2	12	4	1	3	5	4	3	2	2	3	2
RUN5253	1.31T	Indian Ocean	Reunion Island	2015	I	31	Solanum lycopersicum	MT035	8	4	2	1	5	1	1	5	8	3	2	2	3	2
RUN5277	2,28	Indian Ocean	Reunion Island	2015	I	31	Solanum tuberosum	MT035	8	4	2	1	5	1	1	5	8	3	2	2	3	2
RUN5385	M3A7.63	Indian Ocean	Mauritius	2016	I	33	Anthurium	MT025	12	7	2	2	4	1	1	5	8	2	2	2	3	2
RUN5445	M3Pi9.107	Indian Ocean	Rodrigues	2016	I	33	Capsicum frutescens	MT098	12	7	2	2	4	1	1	5	9	2	2	2	3	2
RUN5453	M3T4.59	Indian Ocean	Mauritius	2016	I	31	Solanum lycopersicum	MT043	8	4	2	1	5	1	1	5	9	3	2	2	3	2
RUN5454	M3An5.60	Indian Ocean	Mauritius	2016	I	33	Anthurium	MT025	12	7	2	2	4	1	1	5	8	2	2	2	3	2
RUN5479	BDMT1	Indian Ocean	Comoros	2016	I	31	Solanum lycopersicum	MT043	8	4	2	1	5	1	1	5	9	3	2	2	3	2
RUN5480	BA2-2-PT3	Indian Ocean	Comoros	2016	I	31	Solanum tuberosum	MT043	8	4	2	1	5	1	1	5	9	3	2	2	3	2
RUN5481	KOD2A2	Indian Ocean	Comoros	2016	I	31	Solanum melongena	MT035	8	4	2	1	5	1	1	5	8	3	2	2	3	2
RUN5482	NDRB2T1	Indian Ocean	Comoros	2016	I	31	Solanum lycopersicum	MT043	8	4	2	1	5	1	1	5	9	3	2	2	3	2
RUN5485	NIM3T1	Indian Ocean	Comoros	2016	I	31	Solanum lycopersicum	MT099	8	4	2	1	5	1	1	5	9	3	2	2	3	1
RUN5489	WAL2T1	Indian Ocean	Comoros	2016	I	31	Solanum lycopersicum	MT100	7	4	2	1	5	1	1	5	9	3	2	2	3	2
RUN5495	NIM1T1	Indian Ocean	Comoros	2016	I	31	Solanum lycopersicum	MT043	8	4	2	1	5	1	1	5	9	3	2	2	3	2
RUN5508	NDRB1T1	Indian Ocean	Comoros	2016	I	31	Solanum lycopersicum	MT043	8	4	2	1	5	1	1	5	9	3	2	2	3	2
RUN5516	MRMA1	Indian Ocean	Comoros	2016	I	31	Solanum melongena	MT035	8	4	2	1	5	1	1	5	8	3	2	2	3	2
RUN5521	OUAT1	Indian Ocean	Comoros	2016	I	31	Solanum lycopersicum	MT035	8	4	2	1	5	1	1	5	8	3	2	2	3	2
RUN5525	PATT3	Indian Ocean	Comoros	2016	I	31	Solanum lycopersicum	MT043	8	4	2	1	5	1	1	5	9	3	2	2	3	2
RUN5564	0	Pacific islands	New-Caledonia	2017	I	18	Solanum lycopersicum	MT101	7	6	6	1	4	4	5	6	5	6	3	3	3	2
RUN5565	0	Pacific islands	New-Caledonia	2017	I	18	Solanum tuberosum	MT102	7	6	6	1	4	9	5	6	5	6	3	3	3	2
RUN5566	0	Pacific islands	New-Caledonia	2017	I	18	Solanum lycopersicum	MT103	7	6	6	1	4	2	5	6	5	6	3	3	3	2
RUN5567	0	Pacific islands	New-Caledonia	2017	I	18	Solanum lycopersicum	MT104	7	6	6	1	4	5	5	6	6	6	3	3	3	2
RUN5570	0	Pacific islands	New-Caledonia	2017	I	18	Solanum tuberosum	MT105	7	6	6	1	4	10	5	6	5	6	3	3	3	2
