# Supplementary material for: Contrasting genetic diversity and structure among Malagasy Ralstonia pseudosolanacearum phylotype I populations inferred from an optimized Multilocus Variable Number of Tandem Repeat Analysis scheme
Source: PLoS One. 2020 Dec 8;15(12):e0242846. doi: 10.1371/journal.pone.0242846 (PMC7723262; doi:10.1371/journal.pone.0242846)
Supplement: S3 Table — (XLSX) [file pone.0242846.s003.xlsx]

## Sheet: S3
Strain	Other name	GenBank assembly accession	Assembly	Phylotype-Sequevar	Origin	Host plant	VNTR
							GMIch_0581	GMIch_2433	GMIch_3461	GMIch_1457	GMImp_0487	GMIch_1844	GMImp_1343	GMImp_0449	GMImp_1828	GMImp_0740	GMImp_0618	GMImp_0266	GMIch_0827	GMImp_1618
P824	N/A	GCA_003576625.1	ASM357662v1	I-13	Florida, USA	Vaccinium corymbosum (blueberry)	Yes	Yes	Yes	Yes	Yes	Yes	Yes	Yes	Yes	Yes	Yes	Yes	Yes	Yes
PSS216	RUN156	GCA_001876975.1	ASM187697v1	I-13	Taiwan	Solanum tuberosum (Potato)	Yes	Yes	Yes*	Yes	Yes	Yes	Yes	Yes	Yes	Yes	Yes	Yes	Yes	Yes
Rs-T02	N/A	GCA_001484095.1	ASM148409v1	I-13	Nanning, Guangxi province, China	Solanum lycopersicum (Tomato)	Yes	Yes	Yes	Yes	Yes	Yes	Yes	Yes	Yes	Yes	Yes	Yes	Yes	Yes
FJAT-462	N/A	GCA_001920895.1	ASM192089v1	I-14	Fujian province, China	Solanum: Capsicum annuum (Chilli pepper)	Yes	Yes	Yes	No	Yes	Yes	No	Yes	Yes*	Yes*	No	Yes*	Yes	Yes
FQY_4	N/A	GCA_000348545.1	ASM34854v1	I-14	Guizhou, China	Nicotiana tabacum (tobacco)	No	Yes	Yes	Yes	Yes	Yes	Yes	Yes	Yes	Yes	Yes	Yes	Yes	Yes
P781	N/A	GCA_001644865.1	ASM164486v1	I-14	Florida, USA	Mandevilla	Yes	Yes	Yes	Yes	Yes	Yes	Yes	Yes	Yes	Yes	Yes	Yes	Yes	Yes
UW757	N/A	GCA_001645725.1	ASM164572v1	I-14	Guatemala	Osteospermum	Yes	Yes	Yes	Yes	Yes	Yes	Yes	Yes	Yes	Yes	Yes	Yes	Yes	Yes
YC40-M	N/A	GCA_001663415.1	ASM166341v1	I-14	Guangzhou, China	Rhizoma kaempferiae (Zingiberaceae)	Yes	Yes	Yes	Yes	Yes	Yes	Yes	Yes	Yes	Yes	Yes	Yes	Yes	Yes
10180	N/A	GCA_008271775.1	ASM827177v1	I-15	Philippines	Solanum lycopersicum	Yes	Yes	Yes*	Yes	Yes	Yes	Yes*	Yes	Yes	Yes	Yes	Yes	Yes	Yes
10154	N/A	GCA_008271845.1	ASM827184v1	I-15	Philippines	Solanum lycopersicum	Yes	Yes	Yes*	Yes	Yes	Yes	Yes	Yes	Yes	Yes	Yes	Yes	Yes	Yes
10179	N/A	GCA_008271855.1	ASM827185v1	I-15	Philippines	Solanum lycopersicum	Yes	Yes	Yes*	Yes	Yes	Yes	Yes*	Yes	Yes	Yes	Yes	Yes	Yes	Yes
FJAT-1458	N/A	GCA_001887535.1	ASM188753v1	I-15	Fujian province, China	Solanum lycopersicum (non pathogenic on Tomato)	Yes	Yes	Yes	Yes	Yes	Yes	Yes	Yes	Yes	Yes	Yes	Yes	Yes	Yes
FJAT-452	N/A	GCA_001920905.1	ASM192090v1	I-15	Fujian province, China	Solanum melongena (Eggplant)	Yes	Yes	Yes	Yes*	Yes	Yes	Yes*	Yes	Yes*	Yes*	No	Yes	Yes	Yes
PSS190	RUN85	GCA_001870825.1	ASM187082v1	I-15	Taiwan	Solanum tuberosum (Potato)	Yes	Yes	Yes	Yes*	Yes	No	Yes	Yes	No	Yes	Yes	Yes	Yes	Yes
PSS4-1	CIP410, RUN157	GCA_001876985.1	ASM187698v1	I-15	Taiwan	Solanum tuberosum (Potato)	Yes	Yes	Yes	Yes	Yes	Yes	Yes	Yes	Yes	Yes	Yes	Yes	Yes	Yes
SL2729	N/A	GCA_003515405.1	ASM351540v1	I-15	Miryang, South Korea	Solanum tuberosum (Potato)	Yes	Yes	Yes	Yes	Yes	Yes	Yes	Yes	Yes	Yes	Yes	Yes	Yes	Yes
SL3103	N/A	GCA_003515205.1	ASM351520v1	I-15	Haenam, South Korea	Solanum tuberosum (Potato)	Yes	Yes	Yes	Yes	Yes	No	Yes	Yes	No	Yes	Yes	Yes	Yes	Yes
SL3300	N/A	GCA_003515625.1	ASM351562v1	I-15	Namjeju, South Korea	Solanum tuberosum (Potato)	Yes	Yes	Yes	Yes	Yes	Yes	Yes	Yes	Yes	Yes	Yes	Yes	Yes	Yes
SL3730	N/A	GCA_003515365.1	ASM351536v1	I-15	Muan, South Korea	Solanum tuberosum (Potato)	Yes	Yes	Yes	Yes	Yes	Yes	Yes	Yes	Yes	Yes	Yes	Yes	Yes	Yes
SL3822	N/A	GCA_003515605.1	ASM351560v1	I-15	Bukjeju, South Korea	Solanum tuberosum (Potato)	Yes	Yes	Yes	Yes	Yes	Yes	Yes	Yes	Yes	Yes	Yes	Yes	Yes	Yes
SL3882	N/A	GCA_003515585.1	ASM351558v1	I-15	Haenam, South Korea	Solanum tuberosum (Potato)	Yes	Yes	Yes	Yes	Yes	Yes	Yes	Yes	Yes	Yes	Yes	Yes	Yes	Yes
T117	N/A	GCA_003515245.1	ASM351524v1	I-15	Goesan, South Korea	Solanum tuberosum (Potato)	Yes	Yes	Yes	Yes	Yes	Yes	Yes	Yes	Yes	Yes	Yes	Yes	Yes	Yes
T42	N/A	GCA_003515565.1	ASM351556v1	I-15	Muan, South Korea	Solanum tuberosum (Potato)	Yes	Yes	Yes	Yes	Yes	Yes	Yes	Yes	Yes	No	Yes	Yes	No	Yes
T523	N/A	GCA_003595325.1	ASM359532v1	I-15	Los Banos, Philippines	Solanum lycopersicum (Tomato - tropical rain forest)	Yes	Yes	Yes	Yes	Yes	Yes	Yes	Yes	Yes	Yes	Yes	Yes	Yes	Yes
T60	N/A	GCA_003515545.1	ASM351554v1	I-15	Yeonggwang, South Korea	Solanum tuberosum (Potato)	Yes	Yes	Yes	Yes	Yes	Yes	Yes	Yes	Yes	Yes	Yes	Yes	Yes	Yes
T78	N/A	GCA_003515285.1	ASM351528v1	I-15	Gimje, South Korea	Solanum tuberosum (Potato)	Yes	Yes	Yes	Yes	Yes	Yes	Yes	Yes	Yes	Yes	Yes	Yes	Yes	Yes
KACC10709	N/A	GCA_001708525.1	ASM170852v1	I-15	Gimcheon, South Korea	Solanum tuberosum (Potato)	Yes	Yes	Yes	Yes	Yes	No	Yes	Yes	No	Yes	Yes	Yes	Yes	Yes
FJAT-91	N/A	GCA_002155245.1	ASM215524v1	I-16	Fujian province, China	Solanum lycopersicum (Tomato)	Yes	Yes	Yes	Yes	Yes	Yes*	Yes	Yes	Yes	Yes	Yes	Yes	Yes	Yes
SD54	N/A	GCA_000430925.2	RsSD54V2.0	I-16	China	Zingiber officinale (Ginger)	Yes	Yes	Yes	Yes	Yes	Yes	Yes	Yes	Yes	Yes	Yes	Yes	Yes	Yes
CaRs-Mep	N/A	GCA_001855495.1	ASM185549v1	I-17	Meppadi, Kerala, India	Elettaria cardamomum (Small cardamom, Zingiberaceae)	Yes	Yes	No	Yes	Yes	Yes	Yes	Yes	Yes	Yes	Yes	Yes	Yes	Yes
CQPS-1	N/A	GCA_002220465.1	ASM222046v1	I-17	Pengshui, ChongQing, China	Solancum: Nicotiana tabacum (Tobacco)	Yes	Yes	Yes	Yes	Yes	Yes	Yes	Yes	Yes	Yes	Yes	Yes	Yes	Yes
SEPPX05	N/A	GCA_002162015.1	ASM216201v1	I-17	Poyang County, Shangrao, China	Sesamum indicum L. (Sesame)	Yes	Yes	Yes	Yes	Yes	Yes	Yes	Yes	Yes	Yes	Yes	Yes	Yes	Yes
GMI1000	P742, RS25, RS48, RUN54, JS753	GCA_000009125.1	ASM912v1	I-18	French Guiana	Solanum lycopersicum (Tomato)	Yes	Yes	Yes	Yes	Yes	Yes	Yes	Yes	Yes	Yes	Yes	Yes	Yes	Yes
UTT-25	N/A	GCA_002930085.2	ASM293008v2	I-30	Uttarakhand, foot hills of Haldwani, Nainital, India	Solanum lycopersicum (Tomato)	Yes	Yes	No	Yes	Yes	Yes	Yes*	Yes	Yes	Yes*	Yes*	Yes	Yes	Yes
YC45	N/A	GCA_001267515.1	ASM126751v1	I-30	Guangzhou, China	Zingiber officinale (Ginger)	Yes	Yes	No	Yes	Yes	Yes	Yes	Yes	Yes	Yes	Yes	Yes	Yes	Yes
244	Rs-10-244	GCA_000671335.1	RALSO161-G1	I-33	Andaman Islands, India	Solanum: Capsicum annuum (Chilli pepper)	Yes	Yes	Yes	Yes	Yes	Yes	Yes	Yes	Yes	Yes	Yes	Yes	Yes	Yes
EP1	N/A	GCA_001891105.1	ASM189110v1	I-34	China	Solanum melongena (Eggplant)	Yes	Yes	Yes	Yes	Yes	Yes	Yes	Yes	Yes	Yes	Yes	Yes	Yes	Yes
OE1-1	N/A	GCA_001879565.1	ASM187956v1	I-34	Japan	Solanum melongena (Eggplant)	Yes	Yes	Yes	Yes	Yes	Yes	Yes	Yes	Yes	Yes	Yes	Yes	Yes	Yes
PSS1308	N/A	GCA_001870805.1	ASM187080v1	I-34	Taiwan	Solanum tuberosum (Potato)	Yes	Yes	Yes*	Yes	Yes	Yes	Yes	Yes	Yes	Yes	Yes	Yes	Yes	Yes
RD15	N/A	GCA_001854265.1	ASM185426v1	I-44	Taiwan	Solanum tuberosum (Potato)	Yes	Yes	Yes	Yes	Yes	Yes	Yes	Yes	Yes	Yes	Yes	Yes	Yes	Yes
SL3755	N/A	GCA_003515345.1	ASM351534v1	I-44	Boseong, South Korea	Solanum tuberosum (Potato)	Yes	Yes	Yes	Yes	Yes	Yes	Yes	Yes	Yes	Yes	Yes	Yes	Yes	Yes
T25	N/A	GCA_003515305.1	ASM351530v1	I-44	Miryang, South Korea	Solanum tuberosum (Potato)	Yes	Yes	Yes	Yes	Yes	Yes	Yes	Yes	Yes	Yes	Yes	Yes	Yes	Yes
RSCM	N/A	GCA_002894285.1	ASM289428v1	I-45	Guangdong, China	Cucurbita maxima (Squash)	Yes	Yes	Yes	Yes	Yes	Yes*	Yes	Yes	Yes	Yes	Yes	Yes	Yes	Yes
161	Rs-09-161	GCA_000671315.1	RALSO244-G1	I-48	Goa, India	Solanum melongena (Eggplant)	No	Yes	Yes	Yes	Yes	Yes	Yes	Yes	Yes	Yes	Yes	Yes	Yes	Yes
Y45	N/A	GCA_000223115.2	ASM22311v2	I-54	China	Solanum: Nicotiana tabacum (Tobacco)	Yes	Yes	Yes	Yes*	Yes	Yes	Yes*	Yes	Yes*	Yes	Yes	Yes	Yes	Yes
HA4-1	N/A	GCA_003999715.1	ASM399971v1	I-x	Hubei, Hongan, China	Arachis hypogaea (Peanut)	Yes	Yes	Yes	Yes	Yes	Yes	Yes	Yes	No	Yes	Yes	No	Yes	Yes
SL2330	N/A	GCA_003515225.1	ASM351522v1	I-x	Namhae, South Korea	Solanum tuberosum (Potato)	Yes	Yes	Yes	Yes	Yes	Yes	Yes	Yes	Yes	Yes	Yes	Yes	Yes	Yes
T110	N/A	GCA_003515465.1	ASM351546v1	I-x	Bukjeju, South Korea	Solanum tuberosum (Potato)	Yes	Yes	Yes	Yes	Yes	Yes	Yes	Yes	Yes	Yes	Yes	Yes	Yes	Yes
B50	N/A	GCA_000825785.2	B50	IIA-24	Brazil	Musa spp. (Banana)	No	No	No	No	No	No	No	No	No	Yes	No	No	Yes	Yes
IBSBF1900	N/A	GCA_001373275.1	IBSBF1900.fas.gz	IIA-24	Brazil	Musa spp. (Banana)	No	No	No	No	Yes	No	No	Yes	No	Yes	Yes	No	Yes	Yes
P597	N/A	GCA_001644805.1	P597Contigs4.0	IIA-38	Mid-Florida, USA	Solanum lycopersicum (Tomato)	No	No	No	No	Yes	No	No	Yes	No	Yes	Yes	No	Yes	Yes
P816	N/A	GCA_003337165.1	ASM333716v1	IIA-38	Florida, USA	Vaccinium spp. (High bush blueberry)	No	No	No	No	Yes	No	No	Yes	No	Yes	No	No	Yes	No
CIP120	P795, RUN42, R563	GCA_001644795.1	ASM164479v1	IIA-38	Peru	Solanum tuberosum (Potato)	No	No	No	No	Yes	No	No	Yes	No	Yes	Yes	No	Yes	Yes
IBSBF 2570	N/A	GCA_003590585.1	ASM359058v1	IIA-53	Northeastern region, state of Sergipe, Brazil	Musa sp.	No	Yes	No	No	Yes	No	No	Yes	No	Yes	Yes	No	Yes	Yes
UA-1612	N/A	GCA_003860665.1	ASM386066v1	IIA-6	North caribbean, Magdalena, Colombia	Musa spp. (Banana - tropical rain forest)	No	No	No	No	Yes	No	No	Yes	No	Yes	Yes	No	Yes	Yes
UA-1611	N/A	GCA_003860685.1	ASM386068v1	IIA-6	North caribbean, Magdalena, Colombia	Musa spp. (Banana - tropical rain forest)	No	No	No	No	Yes	No	No	Yes	No	Yes	Yes	No	Yes	Yes
Grenada-91	N/A	GCA_000825845.2	Grenada91	IIA-6	Grenada	Musa spp. (Banana)	No	No	No	No	Yes	No	No	Yes	No	Yes	Yes	No	Yes	Yes
BBAC-C1	N/A	GCA_001901665.1	ASM190166v1	IIA-7	New Jersey, USA	Vaccinium spp. (Blueberry)	No	No	No	No	Yes	No	No	Yes	No	Yes	Yes	No	Yes	Yes
UW700	N/A	GCA_002251605.2	ASM225160v2	IIA-7	Virginia, USA	Solanum lycopersicum (Tomato)	No	No	No	No	Yes	No	No	Yes	No	Yes	Yes	No	Yes	Yes
K60	P660, UW25, CFBP2047, LMG2299T	GCA_002251695.1	ASM225169v1	IIA-7	Raleigh, NC, USA	Solanum lycopersicum (Tomato)	No	No	No	No	Yes	No	No	Yes	No	Yes	Yes	No	Yes	Yes
P822	N/A	GCA_003576005.1	ASM357600v1	IIA-7	Florida, USA	Vaccinium spp. (Blueberry)	No	No	No	No	Yes	No	No	Yes	No	Yes	Yes	No	Yes	Yes
RS_489	N/A	GCA_002549815.1	ASM254981v1	IIA-x	Borrazopolis, Parana, Brazil	Solanum lycopersicum (Tomato)	No	No	No	No	Yes	No	No	Yes	No	Yes	Yes	No	Yes	Yes
CFBP8695	k2	GCA_009832805.1	ASM983280v1	IIB-1	Iran	Solanum tuberosum (Potato)	No	Yes	No	No	Yes	No	No	Yes	No	Yes	Yes	No	Yes	Yes
POPS2	N/A	GCA_000750585.1	ASM75058v1	IIB-1	China	N/A	No	Yes	No	No	Yes	No	No	Yes	No	Yes	Yes	No	No	Yes
UY031	N/A	GCA_001299555.1	ASM129955v1	IIB-1	Uruguay	Solanum commersonii (Wild potato)	No	Yes	No	No	Yes	No	No	Yes	No	Yes	Yes	No	Yes	Yes
GEO_99	N/A	GCA_002029865.1	ASM202986v1	IIB-1	Keda, Georgia	Solanum: Capsicum annuum (Chilli pepper)	No	Yes	No	No	Yes	No	No	Yes	No	Yes	Yes	No	Yes	Yes
GEO_57	N/A	GCA_002029885.1	ASM202988v1	IIB-1	Akhaltsikhe, Georgia	Solanum tuberosum (Potato)	No	Yes	No	No	Yes	No	No	Yes	No	Yes	Yes	No	Yes	Yes
GEO_96	N/A	GCA_002029895.1	ASM202989v1	IIB-1	Khelvachauri, Georgia	Solanum lycopersicum (Tomato)	No	Yes	No	No	Yes	No	No	Yes	No	Yes	Yes	No	Yes	Yes
UW551	P714	GCA_002251655.1	ASM225165v1	IIB-1	Kenya	Pelargonium ('Americana Dark Red' geranium)	No	Yes	No	No	Yes	No	No	Yes	No	Yes	Yes	No	Yes	Yes
RS_488	N/A	GCA_002501565.1	ASM250156v1	IIB-1	Grandes Rios, Parana, Brazil	Solanum lycopersicum (Tomato)	No	Yes	No	No	Yes	No	No	Yes	No	Yes	Yes	No	Yes	Yes
GEO_6	N/A	GCA_002894765.1	ASM289476v1	IIB-1	Georgia	Solanum tuberosum (Potato)	No	Yes	No	No	Yes	No	No	Yes	No	Yes	Yes	No	Yes	Yes
GEO_81	N/A	GCA_002894785.1	ASM289478v1	IIB-1	Georgia	Solanum tuberosum (Potato)	No	Yes	No	No	Yes	No	No	Yes	No	Yes	Yes	No	Yes	Yes
GEO_230	N/A	GCA_002894795.1	ASM289479v1	IIB-1	Georgia	Solanum tuberosum (Potato)	No	Yes	No	No	Yes	No	No	Yes	No	Yes	Yes	No	Yes	Yes
GEO_55	N/A	GCA_002894845.1	ASM289484v1	IIB-1	Georgia	Solanum tuberosum (Potato)	No	Yes	No	No	Yes	No	No	Yes	No	No	Yes	No	Yes	Yes
CFIA906	N/A	GCA_000710135.3	ASM71013v3	IIB-1	India	Solanum tuberosum (Potato)	No	Yes	No	No	Yes	No	No	Yes	No	Yes	Yes	No	Yes	Yes
NCPPB_909	N/A	GCA_000710695.1	R3bv2_strain_NCPPB909	IIB-1	Egypt	Solanum tuberosum (Potato)	No	Yes	No	No	Yes	No	No	Yes	No	Yes	Yes	No	Yes	Yes
IPO1609	RUN1	GCA_001050995.1	ASM105099v1	IIB-1	Netherlands	Solanum tuberosum (Potato)	No	Yes	No	No	Yes	No	No	Yes	No	Yes	Yes	No	Yes	Yes
GEO_304	N/A	GCA_002894775.1	ASM289477v1	IIB-1	Georgia	Solanum tuberosum (Potato)	No	Yes	No	No	Yes	No	No	Yes	No	Yes	Yes	No	Yes	Yes
NCPPB_282	N/A	GCA_000750575.1	ASM75057v1	IIB-2	Colombia	Solanum tuberosum (Potato)	No	Yes	No	No	Yes	No	No	Yes	No	Yes	Yes	No	Yes	Yes
UW181	N/A	GCA_001373315.1	CFBP3858	IIB-25	Venezuela	Musa × paradisiaca (Plantain or cooking banana)	No	No	No	No	Yes	No	No	Yes	No	Yes	Yes	No	No	Yes
CFBP8697	Sh16	GCA_009832785.1	ASM983278v1	IIB-25	Iran	Solanum tuberosum (Potato)	No	Yes	No	No	Yes	No	No	Yes	No	Yes	Yes	No	Yes	Yes
CFBP3858	N/A	GCA_001373335.1	CFBP3858	IIB-25	N/A	Solanum tuberosum (Potato)	No	Yes	No	No	Yes	No	No	Yes	No	Yes	No	No	Yes	Yes
23-10BR	P807	GCA_000749995.1	ASM74999v1	IIB-27	Brazil	N/A	No	Yes	No	No	Yes	No	No	Yes	No	Yes	Yes	No	Yes	Yes
10314	N/A	GCA_008271875.1	ASM827187v1	IIB-3	Davao, Philippines	Musa acuminata	No	Yes	No	No	Yes	No	No	Yes	No	Yes	Yes	No	Yes	Yes
MolK2	R633	GCA_000212635.2	ASM21263v2	IIB-3	Philippines	Musa spp. (Banana)	No	Yes	No	No	Yes	No	No	Yes	No	Yes	Yes	No	Yes	Yes
CFBP1416	K138, JS746, JS748	GCA_000825925.2	CFBP1416	IIB-3	Costa Rica	Musa × paradisiaca (Plantain banana)	No	Yes	No	No	Yes	No	No	Yes	No	Yes	Yes	No	Yes	Yes
CIP417	N/A	GCA_000825825.2	CIP417	IIB-3	Philippines	Musa spp. (Banana)	No	Yes	No	No	Yes	No	No	Yes	No	Yes	Yes	No	Yes	Yes
Po82	RS2	GCA_000215325.1	ASM21532v1	IIB-4	Mexico	Solanum tuberosum (Potato)	No	Yes	No	No	Yes	No	No	Yes	No	Yes	Yes	No	Yes	Yes
P673	N/A	GCA_000525615.1	P673cont1.0	IIB-4	Florida, USA	Epipremnum aureum (Pothos)	No	Yes	No	No	Yes	No	No	Yes	No	Yes	Yes	No	Yes	Yes
UW179	N/A	GCA_000825805.2	UW179	IIB-4	N/A	Musa spp. (Banana)	No	Yes	No	No	Yes	No	No	Yes	No	Yes	No	No	Yes	Yes
UW163	P800, S256, GMI8235	GCA_001587135.1	ASM158713v1	IIB-4	Nauta, Peru	Musa × paradisiaca (Plantain or cooking banana)	No	Yes	No	No	Yes	No	No	Yes	No	Yes	Yes	No	Yes	Yes
IBSBF1503	N/A	GCA_001587155.1	ASM158715v1	IIB-4	Brazil	Cucumis sativus (Cucumber)	No	Yes	No	No	Yes	No	No	Yes	No	Yes	Yes	No	Yes	Yes
CFBP6783	P797, RUN17, ANT57, CIR02–075	GCA_001644815.1	ASM164481v1	IIB-4	Morne Rouge, Martinique (French West Indies)	Heliconia caribea	No	Yes	No	No	Yes	No	No	Yes	No	Yes	Yes	No	Yes	Yes
UA-1591	N/A	GCA_003860705.1	ASM386070v1	IIB-4	Andes, Quindio, Colombia	Musa × paradisiaca (Plantain)	No	Yes	No	No	Yes	No	No	Yes	No	Yes	Yes	No	Yes	Yes
UA-1579	N/A	GCA_003860725.1	ASM386072v1	IIB-4	South caribbean, Uraba, Colombia	Musa spp. (Banana - tropical rain forest)	No	Yes	No	No	Yes	No	No	Yes	No	Yes	Yes	No	Yes	Yes
UA-1617	N/A	GCA_003860745.1	ASM386074v1	IIB-4	Andes, Quindio, Colombia	Musa × paradisiaca (Plantain)	No	Yes	No	No	Yes	No	No	Yes	No	Yes	Yes	No	Yes	Yes
UA-1609	N/A	GCA_003860765.1	ASM386076v1	IIB-4	South caribbean, Uraba, Colombia	Musa spp. (Banana - tropical rain forest)	No	Yes	No	No	Yes	No	No	Yes	No	Yes	Yes	No	Yes	Yes
CFBP7014	N/A	GCA_001373255.1	CFBP7014	IIB-51	Arima, Trinidad	Anthurium andreanum	No	Yes	No	No	Yes	No	No	Yes	No	Yes	Yes	No	Yes	Yes
CFBP3059	RUN39, P799, JS904	GCA_001644855.1	ASM164485v1	III-23	Vallée du Kou, Burkina Faso	Solanum melongena (Eggplant)	No	Yes	No	Yes	Yes	No	Yes	Yes	Yes	Yes	Yes	No	Yes	Yes
CMR15	CFBP6941	GCA_000427195.1	ASM42719v1	III-29	Cameroon	Solanum lycopersicum (Tomato)	No	Yes	No	Yes	Yes	No	Yes	Yes	Yes	Yes	Yes	No	Yes	Yes
UW386	N/A	GCA_006088755.1	ASM608875v1	III-x	Nigeria	soil	No	Yes	No	Yes	Yes	No	Yes	Yes	Yes	Yes	Yes	No	Yes	Yes
PSI07	RS75, RUN83, CFBP7288	GCA_000283475.1	ASM28347v1	IV-10	Indonesia	Solanum lycopersicum (Tomato)	No	Yes	No	No	Yes	No	Yes	Yes	No	Yes	Yes	No	Yes	Yes
SL3175	N/A	GCA_003515185.1	ASM351518v1	IV-11	Namjeju, South Korea	Solanum tuberosum (Potato)	No	Yes	No	No	Yes	No	Yes	Yes	No	Yes	Yes	No	Yes	Yes
T98	N/A	GCA_003515265.1	ASM351526v1	IV-11	Namjeju, South Korea	Solanum tuberosum (Potato)	No	Yes	No	No	Yes	No	Yes	Yes	No	Yes	Yes	No	Yes	Yes
KACC10722	N/A	GCA_001586135.1	ASM158613v1	IV-8	Jeju, South Korea	Solanum tuberosum (Potato)	No	Yes	No	No	Yes	No	Yes	Yes	No	Yes	Yes	No	Yes	Yes
T51	N/A	GCA_003515145.1	ASM351514v1	IV-8	Boseong, South Korea	Solanum tuberosum (Potato)	No	Yes	No	No	Yes	No	Yes	Yes	No	Yes	Yes	No	Yes	Yes
T11	N/A	GCA_003515165.1	ASM351516v1	IV-8	Gimhae, South Korea	Solanum tuberosum (Potato)	No	Yes	No	No	Yes	No	Yes	Yes	No	Yes	Yes	No	Yes	Yes
T12	N/A	GCA_003515325.1	ASM351532v1	IV-8	Namhae, South Korea	Solanum tuberosum (Potato)	No	Yes	No	No	Yes	No	Yes	Yes	No	Yes	Yes	No	Yes	Yes
SL3022	N/A	GCA_003515385.1	ASM351538v1	IV-8	Gimhae, South Korea	Solanum tuberosum (Potato)	No	Yes	No	No	Yes	No	Yes	Yes	No	Yes	Yes	No	Yes	Yes
SL2312	N/A	GCA_003515425.1	ASM351542v1	IV-8	Miryang, South Korea	Solanum tuberosum (Potato)	No	Yes	No	No	Yes	No	Yes	Yes	No	Yes	Yes	No	Yes	Yes
SL2064	N/A	GCA_003515445.1	ASM351544v1	IV-8	Namjeju, South Korea	Solanum tuberosum (Potato)	No	Yes	No	No	Yes	No	Yes	Yes	No	Yes	Yes	No	Yes	Yes
T101	N/A	GCA_003515485.1	ASM351548v1	IV-8	Namjeju, South Korea	Solanum tuberosum (Potato)	No	Yes	No	No	Yes	No	Yes	Yes	No	Yes	Yes	No	Yes	Yes
T95	N/A	GCA_003515505.1	ASM351550v1	IV-8	Namjeju, South Korea	Solanum tuberosum (Potato)	No	Yes	No	No	Yes	No	Yes	Yes	No	Yes	Yes	No	Yes	Yes
T82	N/A	GCA_003515525.1	ASM351552v1	IV-8	Gimje, South Korea	Solanum tuberosum (Potato)	No	Yes	No	No	Yes	No	Yes	Yes	No	Yes	Yes	No	Yes	Yes
Yes means that the VNTR locus was found in the RSSC genome.
No means that the VNTR locus was not found in the RSSC genome.
Yes * means that the VNTR sequence is partial, sometimes distributed over several contigs and in this case the sequences have been reassembled manually.
