# Supplementary material for: Contrasting genetic diversity and structure among Malagasy Ralstonia pseudosolanacearum phylotype I populations inferred from an optimized Multilocus Variable Number of Tandem Repeat Analysis scheme
Source: PLoS One. 2020 Dec 8;15(12):e0242846. doi: 10.1371/journal.pone.0242846 (PMC7723262; doi:10.1371/journal.pone.0242846)
Supplement: S4 Table — (XLSX) [file pone.0242846.s004.xlsx]

## Sheet: S4
Sequevar	ST	Haplotype
I-13	STI-24	MT044
I-14	STI-2	MT067
I-15	STI-11	MT082, MT091, MT092, MT095, MT097
I-16	STI-14	MT032
I-18	STI-6	MT080
	STI-7	MT034
	STI-12	MT093, MT096
I-33	STI-9	MT021, MT025, MT085, MT094, MT098
I-34	STI-25	MT045
I-46	STI-27	MT081
I-31	STI-5	MT064
	STI-13	MT035, MT043, MT052, MT084, MT099, MT100
	ST-4	MT052
	ST-10	MT088
