# Supplementary material for: Contrasting genetic diversity and structure among Malagasy Ralstonia pseudosolanacearum phylotype I populations inferred from an optimized Multilocus Variable Number of Tandem Repeat Analysis scheme
Source: PLoS One. 2020 Dec 8;15(12):e0242846. doi: 10.1371/journal.pone.0242846 (PMC7723262; doi:10.1371/journal.pone.0242846)
Supplement: S5 Table — (XLSX) [file pone.0242846.s005.xlsx]

## Sheet: S5
Haplotype	Number of isolates	Frequency of haplotype per isolates (%)
MT001	1	0.684932
MT002	1	0.684932
MT003	4	2.73973
MT004	24	16.4384
MT005	1	0.684932
MT006	8	5.47945
MT007	44	30.137
MT008	2	1.36986
MT009	4	2.73973
MT010	3	2.05479
MT011	2	1.36986
MT012	2	1.36986
MT013	1	0.684932
MT014	1	0.684932
MT015	8	5.47945
MT016	3	2.05479
MT017	3	2.05479
MT018	3	2.05479
MT019	1	0.684932
MT020	5	3.42466
MT021	3	2.05479
MT022	2	1.36986
MT023	7	4.79452
MT024	2	1.36986
MT025	2	1.36986
MT026	1	0.684932
MT027	2	1.36986
MT028	3	2.05479
MT029	1	0.684932
MT030	1	0.684932
MT031	1	0.684932
	146*
* : 148 isolates were genotyped but we could not assign a MT number for 2 isolates (RUN0306 and RUN0307) since the GMIch_3461 marker could not be amplified from these isolates
