# Supplementary material for: Contrasting genetic diversity and structure among Malagasy Ralstonia pseudosolanacearum phylotype I populations inferred from an optimized Multilocus Variable Number of Tandem Repeat Analysis scheme
Source: PLoS One. 2020 Dec 8;15(12):e0242846. doi: 10.1371/journal.pone.0242846 (PMC7723262; doi:10.1371/journal.pone.0242846)
Supplement: S6 Table — (XLSX) [file pone.0242846.s006.xlsx]

## Sheet: S6
Allelic richness_Madagascar	Average over loci	GMIch_0581	GMIch_2433	GMIch_3461	GMIch_1457	GMImp_0487	GMIch_1844	GMImp_1343	GMImp_0449	GMImp_1828	GMImp_0740	GMImp_0618	GMImp_0266	GMIch_0827	GMImp_1618
Analamanga	2.32	2.1717	1.9999	2.3889	1.8889	1	5.57	2.3889	1.8889	2.8889	2.886	1.8889	1.8889	2.6481	1
Itasy	1.54	1.5648	1.8327	1.5691	1.2744	1	3.6158	1.2744	1.2744	1.4217	1.9795	1.2744	1.2744	1.2744	1
Atsinanana	2.98	3.2179	2.816	2.9856	1.56	1	4.0932	2.5574	1.9993	4.2091	2.816	1.9993	2.9739	2.816	1
Private allelic richness_Madagascar	Average over loci	GMIch_0581	GMIch_2433	GMIch_3461	GMIch_1457	GMImp_0487	GMIch_1844	GMImp_1343	GMImp_0449	GMImp_1828	GMImp_0740	GMImp_0618	GMImp_0266	GMIch_0827	GMImp_1618
Analamanga	0.49	0.6376	0.3147	0.4264	0.645	0	1.7375	1.145	0.0004	0.7853	1.0859	0.0004	0	0.1396	0
Itasy	0.05	0.2121	0.0002	0.0758	0.0305	0	0.312	0.0305	0	0.0305	0.0591	0	0	0	0
Atsinanana	1.28	1.4235	1.6687	0.9211	0.56	0	0.2737	1.5574	0.0806	2.3736	1.6956	0.0806	1.0545	0.2772	0
Allelic richness_Madagascar and worldwide	Average over loci	GMIch_0581	GMIch_2433	GMIch_3461	GMIch_1457	GMImp_0487	GMIch_1844	GMImp_1343	GMImp_0449	GMImp_1828	GMImp_0740	GMImp_0618	GMImp_0266	GMIch_0827	GMImp_1618
Madagascar and worldwide	3.24	3.7991	4.0389	2.8959	3.4052	3.4105	4.8046	3.403	1.9998	5.0135	4.2273	1.9998	2.9057	2.3097	1.1776
	Region of collect	Number of population	Hnb	Number of haplotypes	The most prevalent haplotype	Average allelic richness	Average private allelic richness	Mean number of alleles	Mean number of private alleles
Pop 1	Analamanga	28	0.318	12	MT023 (21.43%)	2.32	0.49	2.57143	0.214286
Pop 2	Itasy	95	0.109	15	MT007 (44.21%)	1.54	0.05	2.71429	0.0714286
Pop 3	Atsinanana	25	0.43	12	MT003 (16%) - MT009 (16%)	2.98	1.28	2.85714	0.785714
Analamanga	Number of alleles	Number of private alleles
GMIch_0581	3	1
GMIch_2433	2	0
GMIch_3461	3	0
GMIch_1457	2	0
GMImp_0487	1	0
GMIch_1844	6	1
GMImp_1343	3	1
GMImp_0449	2	0
GMImp_1828	3	0
GMImp_0740	3	0
GMImp_0618	2	0
GMImp_0266	2	0
GMIch_0827	3	0
GMImp_1618	1	0
Mean	2.57143	0.214286
Itasy	Number of alleles	Number of private alleles
GMIch_0581	4	1
GMIch_2433	3	0
GMIch_3461	4	0
GMIch_1457	2	0
GMImp_0487	1	0
GMIch_1844	6	0
GMImp_1343	2	0
GMImp_0449	2	0
GMImp_1828	3	0
GMImp_0740	4	0
GMImp_0618	2	0
GMImp_0266	2	0
GMIch_0827	2	0
GMImp_1618	1	0
Mean	2.71429	0.0714286
Atsinanana	Number of alleles	Number of private alleles
GMIch_0581	5	2
GMIch_2433	3	1
GMIch_3461	3	0
GMIch_1457	2	1
GMImp_0487	1	0
GMIch_1844	5	0
GMImp_1343	3	2
GMImp_0449	2	0
GMImp_1828	4	3
GMImp_0740	3	1
GMImp_0618	2	0
GMImp_0266	3	1
GMIch_0827	3	0
GMImp_1618	1	0
Mean	2.85714	0.785714
Expected heterozygosity (Hnb)
Locus	Madagascar
GMIch_0581	0.32386
GMIch_2433	0.31743
GMIch_3461	0.23684
GMIch_1457	0.07878
GMImp_0487	0
GMIch_1844	0.70978
GMImp_1343	0.16621
GMImp_0449	0.15003
GMImp_1828	0.29151
GMImp_0740	0.32341
GMImp_0618	0.15003
GMImp_0266	0.22026
GMIch_0827	0.19857
GMImp_1618	0
Mean	0.22619
s.d	0.17664
Allelic frequency
GMIch_0581	Alleles
Regions of collect	6	8	10	11	12	13	14
Atsinanana	0.04	0.08	0	0.56	0.08	0.24	0
Analamanga	0	0	0	0.79	0	0.11	0.11
Itasy	0	0	0.01	0.89	0.07	0.02	0
Allelic frequency
GMIch_2433	Alleles
Regions of collect	4	6	7	8
Atsinanana	0.28	0.64	0	0.08
Analamanga	0	0.64	0.36	0
Itasy	0.01	0.92	0.07	0
Allelic frequency
GMIch3461	Alleles
Regions of collect	2	6	7	8	NA
Atsinanana	0.28	0.48	0.16	0	0.08
Analamanga	0.11	0.86	0	0.04	0
Itasy	0.02	0.96	0.01	0.01	0
Allelic frequency
GMIch_1457	Alleles
Regions of collect	1	2	3
Atsinanana	0.04	0	0.96
Analamanga	0	0.11	0.89
Itasy	0	0.02	0.98
Allelic frequency
GMImp_0487	Alleles
Regions of collect	4
Atsinanana	1
Analamanga	1
Itasy	1
Allelic frequency
GMIch_1844	Alleles
Regions of collect	1	2	3	4	5	6	7
Atsinanana	0.28	0	0	0.04	0.48	0.16	0.04
Analamanga	0.11	0.07	0.21	0.14	0.18	0.29	0
Itasy	0.02	0	0.02	0.03	0.34	0.52	0.07
Allelic frequency
GMImp_1343	Alleles
Regions of collect	1	2	3	4	6
Atsinanana	0	0	0.72	0.24	0.04
Analamanga	0.11	0.04	0.86	0	0
Itasy	0.02	0	0.98	0	0
Allelic frequency
GMImp_0449	Alleles
Regions of collect	5	6
Atsinanana	0.28	0.72
Analamanga	0.11	0.89
Itasy	0.02	0.98
Allelic frequency
GMImp_1828	Alleles
Regions of collect	4	5	8	12	15	16
Atsinanana	0.72	0	0	0.08	0.12	0.08
Analamanga	0.5	0.39	0.11	0	0	0
Itasy	0.97	0.01	0.02	0	0	0
Allelic frequency
GMImp_0740	Alleles
Regions of collect	2	3	5	6	7
Atsinanana	0	0.28	0.08	0	0.64
Analamanga	0.11	0	0	0.25	0.64
Itasy	0.02	0	0.01	0.05	0.92
Allelic frequency
GMImp_0618	Alleles
Regions of collect	2	3
Atsinanana	0.28	0.72
Analamanga	0.11	0.89
Itasy	0.02	0.98
Allelic frequency
GMImp_0266	Alleles
Regions of collect	2	3	4
Atsinanana	0.36	0.16	0.48
Analamanga	0.11	0	0.89
Itasy	0.02	0	0.98
Allelic frequency
GMIch_0827	Alleles
Regions of collect	3	4	5
Atsinanana	0.28	0.64	0.08
Analamanga	0.11	0.82	0.07
Itasy	0.02	0.98	0
Allelic frequency
GMImp_1618	Allele
Regions of collect	2
Atsinanana	1
Analamanga	1
Itasy	1
