# Supplementary material for: Contrasting genetic diversity and structure among Malagasy Ralstonia pseudosolanacearum phylotype I populations inferred from an optimized Multilocus Variable Number of Tandem Repeat Analysis scheme
Source: PLoS One. 2020 Dec 8;15(12):e0242846. doi: 10.1371/journal.pone.0242846 (PMC7723262; doi:10.1371/journal.pone.0242846)
Supplement: S7 Table — (XLSX) [file pone.0242846.s007.xlsx]

## Sheet: S7
Region of collect	Analamanga		Atsinanana		Itasy
	FST	RST	FST	RST	FST	RST
Analamanga	0	0
Atsinanana	0.109 ***	0.0897*	0	0
Itasy	0.166***	0.252***	0.288 ***	0.381***	0	0
Altitude	Lowland		Mid-elevation		Highland
	FST	RST	FST	RST	FST	RST
Lowland (0 - 100m)	0	0
Mid-elevation (900 - 1200m)	0.095**	0.106	0	0
Highland (1200 - 1500m)	0.242***	0.336***	0.079***	0.00085	0	0
